# Supplementary material for: Quantification and Profiling of Early and Late Differentiation Stage T Cells in Mantle Cell Lymphoma Reveals Immunotherapeutic Targets in Subsets of Patients
Source: Cancers (Basel). 2024 Jun 21;16(13):2289. doi: 10.3390/cancers16132289 (PMC11240320; doi:10.3390/cancers16132289)
Supplement: Supplementary file 1 [file cancers-16-02289-s001.zip]

Archive with 2 entries (2 files):
- cancers-3017666-Supplementary File S1.pdf
- Supplementary File S2.xlsx
