# Supplementary material for: Quantification and Profiling of Early and Late Differentiation Stage T Cells in Mantle Cell Lymphoma Reveals Immunotherapeutic Targets in Subsets of Patients
Source: Cancers (Basel). 2024 Jun 21;16(13):2289. doi: 10.3390/cancers16132289 (PMC11240320; doi:10.3390/cancers16132289)
Supplement: Supplementary file 1 [file cancers-16-02289-s001.zip › Supplementary File S2.xlsx]

## Sheet: Table S1
Table S1: Clinicopathological features of the patient cohort used in this study​
Characteristics​		No. of Patients (%)​
Overall​		102 (100%)​
Age at diagnosis​	< 70 years​	40 (39.2)​
	≥ 70 years​	62 (60.8)​
Gender​	Male​	81 (79.4)​
	Female​	21 (20.6)​
Morphology Variant​	Classic​	92 (90.1)​
	Blastoid​	5 (4.9)​
	Pleomorphic​	4 (3.9)​
	Missing​	1 (0.1)​
Tissue​	Lymph Node​	69 (67.7)​
	Tonsil​	9 (8.8)​
	Large Bowel​	7 (6.9)​
	Epipharynx​	3 (2.9)​
	Oropharynx​	1 (0.1)​
	Salivary gland​	1 (0.1)​
	Spleen + lymph node​	1 (0.1)​
	Tear Sac​	1 (0.1)​
	Missing​	10 (9.8)​
Ki67​	< 30%​	82 (80.4)​
	> 30 %​	20 (19.6)​
MIPI​	1​	11 (10.8)​
	2​	23 (22.5)​
	3​	22 (21.6)​
	Missing​	46 (45.1)​
B symptom​	0​	63 (61.8)​
	1​	31 (30.4)​
	Missing​	8 (7.8)​
ECOG​	0​	58 (56.9)​
	1​	32 (31.4)​
	2​	4 (3.9)​
	3​	3 (2.9)​
	4​	2 (2)​
	Missing​	3 (2.9)​
TP53 status​	Wild type​	39 (38.2)​
	Mutated​	12 (11.8)​
	Missing​	51 (50)​
Survival event at 5 years​	0​	45 (44.1)​
	1​	55 (53.9)​
	Missing​	2 (2)​
Treatment​	R-Bendamustine​	26 (25.5)​
	NLG-MCL2 regimen​	22 (21.5)​
	Chlorambucil​	2 (2)​
	R-CHOP​	2 (2)​
	Missing​	50 (50)​

## Sheet: Table S2
Table S2: Antibody staining list used for multiplexed immunofluoresence
Target molecule ​	Concentrations and antibody clone ​
CD20 ​	11.9ug/ml, clone IGEL/773, Novus, Colorado, USA ​
CD3 ​	2 ug/ml clone UM500048CF, OriGene, conjugated with AlexaFluor TM 532 Antibody labeling kit, Thermo Fisher Scientific ​
CD8 ​	2 ug/ml, clone OTI3H6, OriGene, conjugated with AlexaFluor TM 647 Antibody labelling kit, Thermo Fisher Scientific ​
CD57 ​	4 ug/ml, clone HNK-1, Biolegend ​
Syto13 ​	500nM, Nanostring ​

## Sheet: Table S3
Table S3: Table of GeoMX™ proteome panel list used in this study
Protein	Full Target Name	Target Name Used	GeoMX™ Panel
PD-1	Programmed cell death 1	PD.1	Immune Cell Profiling
CD68	CD68 molecule	CD68	Immune Cell Profiling
HLA-DR	CD74 molecule, major histocompatibility complex, class II invariant chain	HLA.DR	Immune Cell Profiling
Ki-67	Marker of proliferation Ki-67	Ki.67	Immune Cell Profiling
Beta-2-microglobulin	Beta-2-microglobulin	B2M	Immune Cell Profiling
CD11c	Integrin, alpha X (complement component 3 receptor 4 subunit)	CD11c	Immune Cell Profiling
CD20	membrane-spanning 4-domains, subfamily A, member 1	CD20	Immune Cell Profiling
CD3	CD3g molecule, gamma (CD3-TCR complex) ,CD3e molecule, epsilon (CD3-TCR complex) ,CD3d molecule, delta (CD3-TCR complex)	CD3	Immune Cell Profiling
CD4	CD4 molecule	CD4	Immune Cell Profiling
CD45	Protein tyrosine phosphatase, receptor type, C	CD45	Immune Cell Profiling
CD56	Neural cell adhesion molecule 1	CD56	Immune Cell Profiling
CD8	CD8a molecule	CD8	Immune Cell Profiling
CTLA4	Cytotoxic T-lymphocyte associated protein 4	CTLA4	Immune Cell Profiling
GZMB	Granzyme B	GZMB	Immune Cell Profiling
PD-L1	CD274 molecule	PD.L1	Immune Cell Profiling
PanCk	keratin 1 ,keratin 10 ,keratin 2 ,keratin 16 ,keratin 5 ,keratin 6B ,keratin 19 ,keratin 6A ,keratin 8 ,keratin 14 ,keratin 3	PanCk	Immune Cell Profiling
SMA	Actin, alpha 2, smooth muscle, aorta	SMA	Immune Cell Profiling
Fibronectin	Fibronectin 1	Fibronectin	Immune Cell Profiling
CD127	Interleukin 7 receptor	CD127	Immune Activation Status
CD25	Interleukin 2 receptor, alpha	CD25	Immune Activation Status
CD80	CD80 molecule	CD80	Immune Activation Status
ICOS	Inducible T-cell co-stimulator	ICOS	Immune Activation Status
PD-L2	Programmed cell death 1 ligand 2	PD.L2	Immune Activation Status
CD40	CD40 molecule, TNF receptor superfamily member 5	CD40	Immune Activation Status
CD44	CD44 molecule (Indian blood group)	CD44	Immune Activation Status
CD27	CD27 molecule	CD27	Immune Activation Status
4-1BB	Tumor necrosis factor receptor superfamily, member 9	X4.1BB	IO Drug Target
LAG3	Lymphocyte-activation gene 3	LAG3	IO Drug Target
OX40L	Tumor necrosis factor superfamily member 4	OX40L	IO Drug Target
Tim-3	Hepatitis A virus cellular receptor 2	Tim.3	IO Drug Target
VISTA	V-set immunoregulatory receptor	VISTA	IO Drug Target
ARG1	Arginase 1	ARG1	IO Drug Target
B7-H3	CD276 molecule	B7.H3	IO Drug Target
IDO1	Indoleamine 2,3-dioxygenase 1	IDO1	IO Drug Target
STING	Stimulator of interferon genes, Transmembrane protein 173	STING	IO Drug Target
GITR	Glucocorticoid-induced TNFR-related gene, TNF receptor superfamily member 18	GITR	IO Drug Target
CD45RO	Protein tyrosine phosphatase, receptor type, C	CD45RO	Immune Cell Typing
FOXP3	Forkhead box P3	FOXP3	Immune Cell Typing
CD34	CD34 molecule	CD34	Immune Cell Typing
CD66b	Carcinoembryonic antigen-related cell adhesion molecule 8	CD66b	Immune Cell Typing
FAP-alpha	Fibroblast activation protein alpha	FAP.alpha	Immune Cell Typing
CD14	CD14 molecule	CD14	Immune Cell Typing
CD163	CD163 molecule	CD163	Immune Cell Typing
BRAF	B-Raf proto-oncogene, serine/threonine kinase	BRAF	MAPK Signaling
EGFR	Epidermal growth factor receptor	EGFR	MAPK Signaling
Phospho-c-RAF (S338)	v-raf-1 murine leukemia viral oncogene homolog 1	pC.Raf.S338	MAPK Signaling
Phospho-JNK (T183/Y185)	Mitogen-activated protein kinase 8	pJNK.T183.Y185	MAPK Signaling
Phospho-MEK1 (S217/S221)	Mitogen-activated protein kinase kinase 1	pMEK1.S217.S221	MAPK Signaling
Phospho-p38 MAPK (T180/Y182)	Mitogen-activated protein kinase 14	pMAPK.T180.Y182	MAPK Signaling
Phospho-p44/42 MAPK ERK1/2 (T202/Y204)	Mitogen-activated protein kinase 3 ,mitogen-activated protein kinase 1	ppERK1.2	MAPK Signaling
pan-RAS	Harvey rat sarcoma viral oncogene homolog ,KRAS proto-oncogene, GTPase ,NRAS proto-oncogene, GTPase	pan.RAS	MAPK Signaling
p44/42 MAPK ERK1/2	Mitogen-activated protein kinase 3 ,mitogen-activated protein kinase 1	pERK1.2	MAPK Signaling
Phospho-p90 RSK (T359/S363)	Ribosomal protein S6 kinase A1	pRSK.T359.S363	MAPK Signaling
BAD	BCL2-associated agonist of cell death	BAD	Cell Death
BCL6	B-cell CLL/lymphoma 6	BCL6	Cell Death
BCLXL	BCL2-like 1	BCLXL	Cell Death
CD95/Fas	Fas cell surface death receptor	CD95.Fas	Cell Death
GZMA	Granzyme A	GZMA	Cell Death
Cleaved Caspase 9	Caspase 9, apoptosis-related cysteine peptidase	Cleaved.Caspase.9	Cell Death
p53	Tumor protein p53	p53	Cell Death
PARP	Poly (ADP-ribose) polymerase	PARP	Cell Death
NF1	Neurofibromin1	NF1	Cell Death
BIM	BCL2-like 11	BIM	Cell Death
Controls	Full Target Name	Controls	Type
Rb IgG		Rb.IgG	Isotype controls
Ms IgG1		Ms.IgG1	Isotype controls
Ms IgG2a		Ms.IgG2a	Isotype controls
Histone H3	Histone 1, H3a	Histone.H3	House-keeper proteins
S6	Ribosomal protein S6	S6	House-keeper proteins
GAPDH	Glyceraldehyde-3-phosphate dehydrogenase	GAPDH	House-keeper proteins

## Sheet: Table S4
Table S4: Table of GeoMX™ transcriptome panel list used in this study
TargetName	HUGOSymbol	Full Target Name	TargetGroup	GeneID	Included in the study after pre-processing
A2M	A2M	alpha-2-macroglobulin	Complement System, Matrix Remodeling and Metastasis	2	Yes
ABCB1	ABCB1	ATP binding cassette subfamily B member 1	Drug Resistance	5243	Yes
ABCF1	ABCF1	ATP binding cassette subfamily F member 1	Internal Reference	23	Yes
ABL1	ABL1	ABL proto-oncogene 1, non-receptor tyrosine kinase	Cell Cycle, Oxidative Stress, Differentiation, IDH1/2, Leukemia, Phagocytosis, DNA Damage Repair	25	Yes
ACOT12	ACOT12	acyl-CoA thioesterase 12	Lipid Metabolism, Fatty Acid Oxidation	134526	Yes
ACSF3	ACSF3	acyl-CoA synthetase family member 3	Lipid Metabolism, Amino Acid Synthesis & Transport, Fatty Acid Synthesis	197322	Yes
ACTA2	ACTA2	actin alpha 2, smooth muscle	Notch Signaling	59	Yes
ACTB	ACTB	actin beta	Cell Adhesion & Motility, Internal Reference, Epigenetic Modification, VEGF Signaling, Apoptosis, Endocytosis, Lymphocyte Trafficking, Differentiation, MAPK Signaling, Phagocytosis, DNA Damage Repair	60	Yes
ACTR3B	ACTR3B	actin related protein 3B	Cell Cycle	57180	Yes
ACVR1B	ACVR1B	activin A receptor type 1B	Differentiation, TGF-beta Signaling	91	Yes
ACVR1C	ACVR1C	activin A receptor type 1C	Differentiation, TGF-beta Signaling	130399	Yes
ACVR2A	ACVR2A	activin A receptor type 2A	Differentiation, TGF-beta Signaling	92	Yes
ACY1	ABHD14A-ACY1,ACY1	aminoacylase 1	Arginine Metabolism	95	Yes
ADA	ADA	adenosine deaminase	B cells, Oxidative Stress, Ion Transport, T cells, Nucleotide Synthesis	100	Yes
ADAM12	ADAM12	ADAM metallopeptidase domain 12	EGFR Signaling	8038	Yes
ADGRE1	ADGRE1	adhesion G protein-coupled receptor E1	GPCR Signaling, Dendritic Cells	2015	Yes
ADGRE5	ADGRE5	adhesion G protein-coupled receptor E5	GPCR Signaling, Neutrophil Degranulation	976	Yes
ADH1A.B.C	ADH1C,ADH1A	Alcohol dehydrogenase 1A/B/C	Glycolysis & Glucose Transport, Retinoic Acid Signaling, Fatty Acid Oxidation, Amino Acid Synthesis & Transport	124	Yes
ADH4	ADH4	alcohol dehydrogenase 4 (class II), pi polypeptide	Glycolysis & Glucose Transport, Retinoic Acid Signaling, Fatty Acid Oxidation, Amino Acid Synthesis & Transport	127	No
ADH6	ADH6	alcohol dehydrogenase 6 (class V)	Glycolysis & Glucose Transport, Fatty Acid Oxidation, Amino Acid Synthesis & Transport	130	Yes
ADM	ADM	adrenomedullin	GPCR Signaling, Matrix Remodeling and Metastasis	133	Yes
ADORA2A	ADORA2A	adenosine A2a receptor	GPCR Signaling, T-cell Checkpoints, Purinergic Signaling	135	No
AFDN	AFDN	afadin, adherens junction formation factor	Lymphocyte Trafficking	4301	No
AICDA	AICDA	activation induced cytidine deaminase	B cells, T cells	57379	No
AIRE	AIRE	autoimmune regulator	T cells	326	Yes
AKAP1	AKAP1	A-kinase anchoring protein 1	Prostate Cancer	8165	Yes
AKR1C4	AKR1C4	aldo-keto reductase family 1 member C4	GPCR Signaling, Lipid Metabolism, Vitamin & Cofactor Metabolism	1109	No
AKT1	AKT1	AKT serine/threonine kinase 1	GPCR Signaling, Estrogen Signaling, BCR Signaling, Cell Adhesion & Motility, FoxO Signaling, JAK-STAT Signaling, Prostate Cancer, Cell Cycle, VEGF Signaling, PI3K-Akt Signaling, EMT, AMPK Signaling, Apoptosis, TLR Signaling, Autophagy, TNF Signaling, Oxidative Stress, Senescence, Insulin Signaling, Glioma, p53 Signaling, Chemokine Signaling, TCR Signaling, mTOR Signaling, ERBB2 Signaling, Differe…	207	Yes
AKT2	AKT2	AKT serine/threonine kinase 2	GPCR Signaling, Estrogen Signaling, BCR Signaling, Cell Adhesion & Motility, FoxO Signaling, JAK-STAT Signaling, Prostate Cancer, Cell Cycle, VEGF Signaling, PI3K-Akt Signaling, AMPK Signaling, Apoptosis, TLR Signaling, Autophagy, TNF Signaling, Senescence, Insulin Signaling, Glioma, p53 Signaling, Chemokine Signaling, TCR Signaling, mTOR Signaling, ERBB2 Signaling, Differentiation, HIF1 Signalin…	208	Yes
AKT3	AKT3	AKT serine/threonine kinase 3	GPCR Signaling, Estrogen Signaling, BCR Signaling, Cell Adhesion & Motility, FoxO Signaling, JAK-STAT Signaling, Prostate Cancer, Cell Cycle, VEGF Signaling, PI3K-Akt Signaling, AMPK Signaling, Apoptosis, TLR Signaling, Autophagy, TNF Signaling, Senescence, Insulin Signaling, Glioma, p53 Signaling, Chemokine Signaling, TCR Signaling, mTOR Signaling, ERBB2 Signaling, Differentiation, HIF1 Signalin…	10000	Yes
ALCAM	ALCAM	activated leukocyte cell adhesion molecule	Lymphocyte Trafficking, Differentiation	214	Yes
ALDOA	ALDOA,LOC112694756	aldolase, fructose-bisphosphate A	Glycolysis & Glucose Transport, Neutrophil Degranulation, Pentose Phosphate, HIF1 Signaling	226	Yes
ALDOC	ALDOC	aldolase, fructose-bisphosphate C	Glycolysis & Glucose Transport, Neutrophil Degranulation, Pentose Phosphate, HIF1 Signaling	230	Yes
ALK	ALK	ALK receptor tyrosine kinase	MAPK Signaling	238	Yes
ALKBH2	ALKBH2	alkB homolog 2, alpha-ketoglutarate dependent dioxygenase	DNA Damage Repair	121642	Yes
ALKBH3	ALKBH3	alkB homolog 3, alpha-ketoglutarate dependent dioxygenase	DNA Damage Repair	221120	Yes
AMBP	AMBP	alpha-1-microglobulin/bikunin precursor	Melanoma	259	Yes
AMER1	AMER1	APC membrane recruitment protein 1	Wnt Signaling	139285	No
AMH	AMH	anti-Mullerian hormone	TGF-beta Signaling	268	Yes
ANGPT1	ANGPT1	angiopoietin 1	PI3K-Akt Signaling, HIF1 Signaling, MAPK Signaling	284	No
ANGPT2	ANGPT2	angiopoietin 2	PI3K-Akt Signaling, HIF1 Signaling, MAPK Signaling	285	Yes
ANGPTL4	ANGPTL4	angiopoietin like 4	PPAR Signaling, Lipid Metabolism, Differentiation	51129	Yes
ANKRD28	ANKRD28	ankyrin repeat domain 28	Glycosylation, Matrix Remodeling and Metastasis	23243	Yes
ANLN	ANLN	anillin, actin binding protein	Cell Cycle	54443	Yes
ANP32B	ANP32B	acidic nuclear phosphoprotein 32 family member B	RNA Processing	10541	Yes
ANXA1	ANXA1	annexin A1	GPCR Signaling, Oxidative Stress, Other Interleukin Signaling	301	Yes
APC	APC	APC regulator of WNT signaling pathway	Apoptosis, Wnt Signaling	324	Yes
APH1B	APH1B	aph-1 homolog B, gamma-secretase subunit	Differentiation, Notch Signaling	83464	Yes
API5	API5	apoptosis inhibitor 5	RNA Processing	8539	Yes
APLNR	APLNR	apelin receptor	GPCR Signaling	187	Yes
APOA1	APOA1	apolipoprotein A1	GPCR Signaling, PPAR Signaling, Lipid Metabolism, Ion Transport, Vitamin & Cofactor Metabolism	335	Yes
APOA2	APOA2	apolipoprotein A2	GPCR Signaling, PPAR Signaling, Lipid Metabolism, Vitamin & Cofactor Metabolism	336	Yes
APOA4	APOA4	apolipoprotein A4	GPCR Signaling, Oxidative Stress, Vitamin & Cofactor Metabolism	337	Yes
APOB	APOB	apolipoprotein B	GPCR Signaling, TLR Signaling, Endocytosis, Vitamin & Cofactor Metabolism	338	Yes
APOC2	APOC4-APOC2,APOC2	apolipoprotein C2	GPCR Signaling, Vitamin & Cofactor Metabolism	344	Yes
APOC3	APOC3	apolipoprotein C3	GPCR Signaling, PPAR Signaling, Vitamin & Cofactor Metabolism	345	Yes
APOE	APOE	apolipoprotein E	GPCR Signaling, Oxidative Stress, Vitamin & Cofactor Metabolism, NO Signaling	348	No
APOL6	APOL6	apolipoprotein L6	Lipid Metabolism	80830	Yes
APOM	APOM	apolipoprotein M	GPCR Signaling, Vitamin & Cofactor Metabolism	55937	No
APP	APP	amyloid beta precursor protein	GPCR Signaling, Inflammasomes, RAGE Signaling, IL-1 Signaling, RNA Sensing, TLR Signaling, Oxidative Stress	351	Yes
AQP9	AQP9	aquaporin 9	Glioma	366	Yes
AR	AR	androgen receptor	Androgen Signaling, Prostate Cancer, EMT	367	No
AREG	AREG	amphiregulin	EGFR Signaling, PI3K-Akt Signaling, Oxidative Stress, Endocytosis, MAPK Signaling, Glycosylation	374	Yes
ARG1	ARG1	arginase 1	Neutrophil Degranulation, Oxidative Stress, Arginine Metabolism, Amino Acid Synthesis & Transport	383	Yes
ARG2	ARG2	arginase 2	Arginine Metabolism, Amino Acid Synthesis & Transport	384	Yes
ARID1A	ARID1A	AT-rich interaction domain 1A	Androgen Signaling, Epigenetic Modification	8289	Yes
ARID1B	ARID1B	AT-rich interaction domain 1B	Epigenetic Modification	57492	Yes
ARID2	ARID2	AT-rich interaction domain 2	Epigenetic Modification	196528	Yes
ARMH3	ARMH3	armadillo like helical domain containing 3	Internal Reference	79591	Yes
ARNT	ARNT	aryl hydrocarbon receptor nuclear translocator	Lipid Metabolism, Oxidative Stress, HIF1 Signaling	405	Yes
ARNT2	ARNT2	aryl hydrocarbon receptor nuclear translocator 2	Epigenetic Modification, Lipid Metabolism	9915	Yes
ASCL1	ASCL1	achaete-scute family bHLH transcription factor 1	Neuroendocrine Function, Differentiation	429	Yes
ASL	ASL	argininosuccinate lyase	IDH1/2, Arginine Metabolism, Amino Acid Synthesis & Transport	435	Yes
ASNS	ASNS,CZ1P-ASNS	asparagine synthetase (glutamine-hydrolyzing)	Glutamine Metabolism, Amino Acid Synthesis & Transport	440	Yes
ASPA	ASPA	aspartoacylase	Glutamine Metabolism, Amino Acid Synthesis & Transport	443	Yes
ASPG	ASPG	asparaginase	Glutamine Metabolism	374569	No
ASXL1	ASXL1	ASXL transcriptional regulator 1	Epigenetic Modification	171023	Yes
ATF1	ATF1	activating transcription factor 1	Epigenetic Modification, IL-17 Signaling, TLR Signaling	466	Yes
ATF2	ATF2	activating transcription factor 2	Estrogen Signaling, Circadian Clock, Epigenetic Modification, IL-17 Signaling, PI3K-Akt Signaling, TLR Signaling, TNF Signaling, p53 Signaling, MAPK Signaling, Mitochondrial Metabolism / TCA	1386	Yes
ATF3	ATF3	activating transcription factor 3	Epigenetic Modification	467	No
ATG10	ATG10	autophagy related 10	Autophagy	83734	Yes
ATG12	ATG12	autophagy related 12	FoxO Signaling, RNA Sensing, Autophagy, NLR Signaling	9140	Yes
ATG16L1	ATG16L1	autophagy related 16 like 1	Autophagy, NLR Signaling	55054	Yes
ATG5	ATG5	autophagy related 5	RNA Sensing, Autophagy, NLR Signaling	9474	Yes
ATG7	ATG7	autophagy related 7	MHC Class I Antigen Presentation, Neutrophil Degranulation, Autophagy, Oxidative Stress	10533	Yes
ATM	ATM	ATM serine/threonine kinase	FoxO Signaling, Cell Cycle, Epigenetic Modification, Apoptosis, NF-kB Signaling, Autophagy, Senescence, p53 Signaling, DNA Damage Repair	472	Yes
ATOX1	ATOX1	antioxidant 1 copper chaperone	Oxidative Stress, Ion Transport, Host Defense Peptides	475	Yes
ATP11C	ATP11C	ATPase phospholipid transporting 11C	Ion Transport, RNA Processing	286410	Yes
ATP2A2	ATP2A2	ATPase sarcoplasmic/endoplasmic reticulum Ca2+ transporting 2	Oxidative Stress, Ion Transport, Notch Signaling	488	Yes
ATP5F1D	ATP5F1D	ATP synthase F1 subunit delta	Ion Transport, Mitochondrial Metabolism / TCA	513	Yes
ATP5ME	ATP5ME	ATP synthase membrane subunit e	Mitochondrial Metabolism / TCA	521	Yes
ATR	ATR	ATR serine/threonine kinase	Cell Cycle, Senescence, p53 Signaling, DNA Damage Repair	545	Yes
ATRX	ATRX	ATRX chromatin remodeler	DNA Damage Repair	546	Yes
AURKA	AURKA	aurora kinase A	Cell Cycle, EMT	6790	Yes
AURKB	AURKB	aurora kinase B	Cell Cycle	9212	Yes
AXIN1	AXIN1	axin 1	Estrogen Signaling, Wnt Signaling	8312	Yes
AXIN2	AXIN2	axin 2	Wnt Signaling	8313	No
AXL	AXL	AXL receptor tyrosine kinase	VEGF Signaling, Oxidative Stress	558	Yes
B2M	B2M	beta-2-microglobulin	Androgen Signaling, MHC Class I Antigen Presentation, Neutrophil Degranulation, Type II Interferon Signaling, NK Activity, Lymphocyte Regulation	567	Yes
BAD	BAD	BCL2 associated agonist of cell death	Cell Adhesion & Motility, Prostate Cancer, VEGF Signaling, PI3K-Akt Signaling, Apoptosis, Autophagy, Oxidative Stress, Insulin Signaling, Chemokine Signaling, Leukemia, Melanoma	572	Yes
BAG1	BAG1	BAG cochaperone 1	Proteotoxic Stress	573	Yes
BAGE	BAGE	B melanoma antigen	Cancer Antigens	574	Yes
BAIAP3	BAIAP3	BAI1 associated protein 3	Epigenetic Modification	8938	Yes
BAMBI	BAMBI	BMP and activin membrane bound inhibitor	TGF-beta Signaling, Wnt Signaling	25805	Yes
BAP1	BAP1	BRCA1 associated protein 1	DNA Damage Repair	8314	Yes
BATF	BATF	basic leucine zipper ATF-like transcription factor	Immune Exhaustion, Other Interleukin Signaling	10538	Yes
BATF3	BATF3	basic leucine zipper ATF-like transcription factor 3	Dendritic Cells	55509	Yes
BAX	BAX	BCL2 associated X, apoptosis regulator	Proteotoxic Stress, Epigenetic Modification, Apoptosis, Glioma, p53 Signaling, Leukemia, Melanoma	581	Yes
BBC3	BBC3	BCL2 binding component 3	Apoptosis, p53 Signaling	27113	Yes
BBS1	BBS1	Bardet-Biedl syndrome 1	Cilium Assembly	582	Yes
BCAT1	BCAT1	branched chain amino acid transaminase 1	Amino Acid Synthesis & Transport	586	Yes
BCL10	BCL10	BCL10 immune signaling adaptor	BCR Signaling, NF-kB Signaling, TCR Signaling, Glycan Sensing, Myeloid Inflammation	8915	Yes
BCL2	BCL2	BCL2 apoptosis regulator	Estrogen Signaling, Inflammasomes, Cell Adhesion & Motility, JAK-STAT Signaling, Proteotoxic Stress, Prostate Cancer, PI3K-Akt Signaling, Apoptosis, NF-kB Signaling, Autophagy, Oxidative Stress, p53 Signaling, Hedgehog Signaling, NLR Signaling, Ion Transport, HIF1 Signaling, Other Interleukin Signaling	596	Yes
BCL2A1	BCL2A1	BCL2 related protein A1	Epigenetic Modification, Apoptosis, NF-kB Signaling, Leukemia	597	Yes
BCL2L1	BCL2L1	BCL2 like 1	Inflammasomes, JAK-STAT Signaling, Epigenetic Modification, PI3K-Akt Signaling, Apoptosis, NF-kB Signaling, Autophagy, p53 Signaling, NLR Signaling, Leukemia, Other Interleukin Signaling	598	Yes
BCL6	BCL6	BCL6 transcription repressor	FoxO Signaling, Epigenetic Modification, TH1 Differentiation, Other Interleukin Signaling	604	Yes
BCL6B	BCL6B	BCL6B transcription repressor	Apoptosis	255877	Yes
BCOR	BCOR	BCL6 corepressor	RNA Processing	54880	Yes
BDNF	BDNF	brain derived neurotrophic factor	PI3K-Akt Signaling, MAPK Signaling	627	No
BID	BID	BH3 interacting domain death agonist	Apoptosis, p53 Signaling, NK Activity	637	No
BIRC3	BIRC3	baculoviral IAP repeat containing 3	Cell Adhesion & Motility, Epigenetic Modification, Apoptosis, NF-kB Signaling, TLR Signaling, TNF Signaling, NLR Signaling	330	Yes
BIRC5	BIRC5	baculoviral IAP repeat containing 5	Cell Cycle, Apoptosis, Other Interleukin Signaling	332	Yes
BIRC7	BIRC7	baculoviral IAP repeat containing 7	Apoptosis	79444	No
BLK	BLK	BLK proto-oncogene, Src family tyrosine kinase	BCR Signaling, B cells	640	Yes
BLM	BLM	BLM RecQ like helicase	Cell Cycle, Immortality & Stemness, DNA Damage Repair	641	Yes
BLNK	BLNK	B cell linker	BCR Signaling, NF-kB Signaling, Other Interleukin Signaling	29760	Yes
BLVRA	BLVRA	biliverdin reductase A	Lipid Metabolism, T cells	644	Yes
BMI1	BMI1	BMI1 proto-oncogene, polycomb ring finger	Epigenetic Modification, EMT, Immortality & Stemness, Senescence	648	Yes
BMP2	BMP2	bone morphogenetic protein 2	EMT, TGF-beta Signaling	650	No
BMP4	BMP4	bone morphogenetic protein 4	EMT, TGF-beta Signaling	652	Yes
BMP5	BMP5	bone morphogenetic protein 5	TGF-beta Signaling	653	No
BMP6	BMP6	bone morphogenetic protein 6	TGF-beta Signaling	654	Yes
BMP7	BMP7	bone morphogenetic protein 7	EMT, Oxidative Stress, TGF-beta Signaling	655	No
BMP8A	BMP8A	bone morphogenetic protein 8a	TGF-beta Signaling	353500	Yes
BMPR1B	BMPR1B	bone morphogenetic protein receptor type 1B	TGF-beta Signaling	658	No
BNIP3	BNIP3	BCL2 interacting protein 3	FoxO Signaling, Autophagy, Oxidative Stress	664	No
BNIP3L	BNIP3L	BCL2 interacting protein 3 like	Apoptosis	665	Yes
BRAF	BRAF	B-Raf proto-oncogene, serine/threonine kinase	Cell Adhesion & Motility, FoxO Signaling, Prostate Cancer, Insulin Signaling, Glioma, Chemokine Signaling, NK Activity, FGFR Signaling, mTOR Signaling, Leukemia, MAPK Signaling, Melanoma	673	No
BRCA1	BRCA1	BRCA1 DNA repair associated	Androgen Signaling, Cell Cycle, PI3K-Akt Signaling, p53 Signaling, DNA Damage Repair	672	Yes
BRCA2	BRCA2	BRCA2 DNA repair associated	Cell Cycle, DNA Damage Repair	675	No
BRD2	BRD2	bromodomain containing 2	Epigenetic Modification	6046	Yes
BRD3	BRD3	bromodomain containing 3	Epigenetic Modification	8019	Yes
BRD4	BRD4	bromodomain containing 4	Epigenetic Modification	23476	Yes
BRD7	BRD7	bromodomain containing 7	Epigenetic Modification	29117	Yes
BRIP1	BRIP1	BRCA1 interacting helicase 1	Cell Cycle, DNA Damage Repair	83990	Yes
BST1	BST1	bone marrow stromal cell antigen 1	Neutrophil Degranulation, Vitamin & Cofactor Metabolism	683	No
BST2	BST2	bone marrow stromal cell antigen 2	Type I Interferon Signaling, Neutrophil Degranulation, Dendritic Cells	684	Yes
BTK	BTK	Bruton tyrosine kinase	GPCR Signaling, BCR Signaling, MHC Class I Antigen Presentation, NF-kB Signaling, TLR Signaling, Oxidative Stress, NK Activity, Myeloid Inflammation, Phagocytosis	695	Yes
BTLA	BTLA	B and T lymphocyte associated	Lymphocyte Regulation	151888	Yes
C1QA	C1QA	complement C1q A chain	Complement System	712	Yes
C1QB	C1QB	complement C1q B chain	Complement System	713	Yes
C1QBP	C1QBP	complement C1q binding protein	Apoptosis	708	Yes
C1R	C1R	complement C1r	Complement System, Phagocytosis	715	Yes
C1S	C1S	complement C1s	Complement System	716	Yes
C2	C2	complement C2	Complement System	717	Yes
C3	C3	complement C3	Complement System, GPCR Signaling, Neutrophil Degranulation, Lymphocyte Regulation, Phagocytosis	718	Yes
C3AR1	C3AR1	complement C3a receptor 1	Complement System, GPCR Signaling, Neutrophil Degranulation	719	Yes
C4B	LOC110384692,C4A,C4B,C4B_2	complement C4B (Chido/Rodgers blood group)	Complement System	721	Yes
C4BPA	C4BPA	complement component 4 binding protein alpha	Complement System	722	No
C5	C5	complement C5	Complement System, GPCR Signaling	727	No
C5AR1	C5AR1	complement C5a receptor 1	Complement System, GPCR Signaling, Neutrophil Degranulation	728	No
C6	C6	complement C6	Complement System	729	No
C7	C7	complement C7	Complement System	730	Yes
C8A	C8A	complement C8 alpha chain	Complement System	731	No
C8B	C8B	complement C8 beta chain	Complement System	732	No
C8G	C8G	complement C8 gamma chain	Complement System	733	No
C9	C9	complement C9	Complement System	735	No
CACNA1C	CACNA1C	calcium voltage-gated channel subunit alpha1 C	Ion Transport, Differentiation, MAPK Signaling	775	Yes
CACNA1D	CACNA1D	calcium voltage-gated channel subunit alpha1 D	Senescence, Ion Transport, Differentiation, MAPK Signaling	776	No
CACNA1E	CACNA1E	calcium voltage-gated channel subunit alpha1 E	Ion Transport, MAPK Signaling	777	Yes
CACNA1G	CACNA1G	calcium voltage-gated channel subunit alpha1 G	Ion Transport, Differentiation, MAPK Signaling	8913	Yes
CACNA1H	CACNA1H	calcium voltage-gated channel subunit alpha1 H	Ion Transport, Differentiation, MAPK Signaling	8912	No
CACNA2D1	CACNA2D1	calcium voltage-gated channel auxiliary subunit alpha2delta 1	MAPK Signaling	781	Yes
CACNA2D2	CACNA2D2	calcium voltage-gated channel auxiliary subunit alpha2delta 2	MAPK Signaling	9254	No
CACNA2D3	CACNA2D3	calcium voltage-gated channel auxiliary subunit alpha2delta 3	MAPK Signaling	55799	Yes
CACNA2D4	CACNA2D4	calcium voltage-gated channel auxiliary subunit alpha2delta 4	MAPK Signaling	93589	Yes
CACNB2	CACNB2	calcium voltage-gated channel auxiliary subunit beta 2	Ion Transport, Differentiation, MAPK Signaling	783	No
CACNB3	CACNB3	calcium voltage-gated channel auxiliary subunit beta 3	Differentiation, MAPK Signaling	784	No
CACNB4	CACNB4	calcium voltage-gated channel auxiliary subunit beta 4	Ion Transport, Differentiation, MAPK Signaling	785	No
CACNG1	CACNG1	calcium voltage-gated channel auxiliary subunit gamma 1	MAPK Signaling	786	Yes
CACNG4	CACNG4	calcium voltage-gated channel auxiliary subunit gamma 4	Ion Transport, Differentiation, MAPK Signaling	27092	Yes
CACNG6	CACNG6	calcium voltage-gated channel auxiliary subunit gamma 6	MAPK Signaling	59285	Yes
CALML3	CALML3	calmodulin like 3	Estrogen Signaling, Senescence, Insulin Signaling, Glioma	810	No
CALML5	CALML5	calmodulin like 5	Estrogen Signaling, Neutrophil Degranulation, Senescence, Insulin Signaling, Glioma	51806	No
CALML6	CALML6	calmodulin like 6	Estrogen Signaling, Senescence, Insulin Signaling, Glioma	163688	No
CAMK2B	CAMK2B	calcium/calmodulin dependent protein kinase II beta	GPCR Signaling, Type II Interferon Signaling, Glioma, HIF1 Signaling, MAPK Signaling, Wnt Signaling	816	Yes
CAMP	CAMP	cathelicidin antimicrobial peptide	Neutrophil Degranulation, NLR Signaling, Host Defense Peptides	820	Yes
CAPN2	CAPN2	calpain 2	Cell Adhesion & Motility, Proteotoxic Stress, Apoptosis, Oxidative Stress, Senescence, Matrix Remodeling and Metastasis	824	Yes
CARD11	CARD11	caspase recruitment domain family member 11	BCR Signaling, NF-kB Signaling, TCR Signaling, Glycan Sensing, Myeloid Inflammation	84433	Yes
CARD9	CARD9	caspase recruitment domain family member 9	NLR Signaling, Glycan Sensing	64170	No
CASP1	CASP1	caspase 1	Inflammasomes, IL-1 Signaling, NLR Signaling, DNA Sensing	834	Yes
CASP10	CASP10	caspase 10	RNA Sensing, Apoptosis, TNF Signaling	843	Yes
CASP12	CASP12	caspase 12 (gene/pseudogene)	Proteotoxic Stress, Apoptosis, NLR Signaling	100506742	Yes
CASP3	CASP3	caspase 3	Apoptosis, TNF Signaling, Oxidative Stress, Immune Exhaustion, p53 Signaling, NK Activity, MAPK Signaling, Other Interleukin Signaling, Matrix Remodeling and Metastasis	836	Yes
CASP7	CASP7	caspase 7	Apoptosis, TNF Signaling	840	Yes
CASP8	CASP8	caspase 8	RNA Sensing, Apoptosis, TLR Signaling, TNF Signaling, p53 Signaling, NLR Signaling, Glycan Sensing	841	Yes
CASP9	CASP9	caspase 9	Prostate Cancer, VEGF Signaling, PI3K-Akt Signaling, Apoptosis, p53 Signaling	842	Yes
CBL	CBL	Cbl proto-oncogene	EGFR Signaling, Insulin Signaling, Endocytosis, FGFR Signaling, IL-6 Signaling, Leukemia, Other Interleukin Signaling, TGF-beta Signaling, MET Signaling	867	Yes
CBLC	CBLC	Cbl proto-oncogene C	Endocytosis	23624	No
CCL1	CCL1	C-C motif chemokine ligand 1	GPCR Signaling, Chemokine Signaling	6346	No
CCL11	CCL11	C-C motif chemokine ligand 11	GPCR Signaling, Chemokine Signaling, Other Interleukin Signaling	6356	No
CCL13	CCL13	C-C motif chemokine ligand 13	GPCR Signaling, NF-kB Signaling, Chemokine Signaling	6357	No
CCL14	CCL14	C-C motif chemokine ligand 14	Chemokine Signaling	6358	No
CCL15	CCL15	C-C motif chemokine ligand 15	Chemokine Signaling	6359	No
CCL16	CCL16	C-C motif chemokine ligand 16	GPCR Signaling, Chemokine Signaling	6360	No
CCL17	CCL17	C-C motif chemokine ligand 17	GPCR Signaling, Chemokine Signaling	6361	No
CCL18	CCL18	C-C motif chemokine ligand 18	EMT, Chemokine Signaling	6362	Yes
CCL19	CCL19	C-C motif chemokine ligand 19	GPCR Signaling, NF-kB Signaling, Oxidative Stress, Chemokine Signaling, Other Interleukin Signaling	6363	Yes
CCL2	CCL2	C-C motif chemokine ligand 2	GPCR Signaling, EMT, TNF Signaling, Chemokine Signaling, NLR Signaling, Other Interleukin Signaling	6347	Yes
CCL20	CCL20	C-C motif chemokine ligand 20	GPCR Signaling, EMT, TNF Signaling, Chemokine Signaling, Other Interleukin Signaling	6364	No
CCL21	CCL21	C-C motif chemokine ligand 21	GPCR Signaling, EMT, NF-kB Signaling, Chemokine Signaling	6366	Yes
CCL22	CCL22	C-C motif chemokine ligand 22	GPCR Signaling, Chemokine Signaling, Other Interleukin Signaling	6367	No
CCL23	CCL23	C-C motif chemokine ligand 23	Chemokine Signaling	6368	No
CCL24	CCL24	C-C motif chemokine ligand 24	Chemokine Signaling	6369	No
CCL25	CCL25	C-C motif chemokine ligand 25	GPCR Signaling, Chemokine Signaling	6370	No
CCL26	CCL26	C-C motif chemokine ligand 26	Chemokine Signaling	10344	No
CCL27	CCL27	C-C motif chemokine ligand 27	GPCR Signaling, Chemokine Signaling	10850	No
CCL28	CCL28	C-C motif chemokine ligand 28	GPCR Signaling, Chemokine Signaling	56477	No
CCL3.L1	CCL3,CCL3L3,CCL3L1	Chemokine (C-C motif) ligand 3-like 1	GPCR Signaling, TLR Signaling, Immune Exhaustion, Chemokine Signaling, Other Interleukin Signaling	6348	Yes
CCL4	CCL4L1,CCL4	C-C motif chemokine ligand 4	GPCR Signaling, NF-kB Signaling, TLR Signaling, Chemokine Signaling, DNA Sensing, Other Interleukin Signaling	6351	Yes
CCL5	CCL5	C-C motif chemokine ligand 5	GPCR Signaling, EMT, TLR Signaling, TNF Signaling, Chemokine Signaling, NLR Signaling, DNA Sensing, Other Interleukin Signaling	6352	Yes
CCL7	CCL7	C-C motif chemokine ligand 7	GPCR Signaling, Chemokine Signaling	6354	No
CCL8	CCL8	C-C motif chemokine ligand 8	Chemokine Signaling	6355	No
CCNA1	CCNA1	cyclin A1	Cell Cycle, Epigenetic Modification, AMPK Signaling, Senescence, Leukemia, DNA Damage Repair	8900	No
CCNA2	CCNA2	cyclin A2	Cell Cycle, Epigenetic Modification, AMPK Signaling, Myc, Oxidative Stress, Senescence, Leukemia, DNA Damage Repair	890	Yes
CCNB1	CCNB1	cyclin B1	FoxO Signaling, Cell Cycle, Senescence, p53 Signaling	891	Yes
CCNB3	CCNB3	cyclin B3	FoxO Signaling, Cell Cycle, Senescence	85417	No
CCND1	CCND1	cyclin D1	Estrogen Signaling, Cell Adhesion & Motility, FoxO Signaling, JAK-STAT Signaling, Prostate Cancer, Cell Cycle, Epigenetic Modification, PI3K-Akt Signaling, AMPK Signaling, Senescence, Glioma, p53 Signaling, Hedgehog Signaling, Leukemia, Melanoma, Other Interleukin Signaling, Wnt Signaling, Notch Signaling	595	Yes
CCND2	CCND2	cyclin D2	Cell Adhesion & Motility, FoxO Signaling, JAK-STAT Signaling, Cell Cycle, Epigenetic Modification, PI3K-Akt Signaling, Myc, Senescence, p53 Signaling, Hedgehog Signaling, Wnt Signaling	894	Yes
CCND3	CCND3	cyclin D3	Cell Adhesion & Motility, JAK-STAT Signaling, Cell Cycle, PI3K-Akt Signaling, Senescence, p53 Signaling, Differentiation, MAPK Signaling, Wnt Signaling	896	Yes
CCNE1	CCNE1	cyclin E1	Androgen Signaling, Prostate Cancer, Cell Cycle, PI3K-Akt Signaling, Myc, Senescence, p53 Signaling	898	Yes
CCNE2	CCNE2	cyclin E2	Prostate Cancer, Cell Cycle, PI3K-Akt Signaling, Senescence, p53 Signaling	9134	Yes
CCNO	CCNO	cyclin O	DNA Damage Repair	10309	No
CCR1	CCR1	C-C motif chemokine receptor 1	GPCR Signaling, Chemokine Signaling, Other Interleukin Signaling, T cells	1230	Yes
CCR2	CCR2	C-C motif chemokine receptor 2	GPCR Signaling, Chemokine Signaling, Other Interleukin Signaling, Host Defense Peptides	729230	Yes
CCR3	CCR3	C-C motif chemokine receptor 3	GPCR Signaling, Chemokine Signaling	1232	Yes
CCR4	CCR4	C-C motif chemokine receptor 4	GPCR Signaling, Chemokine Signaling, T cells	1233	Yes
CCR5	CCR5	C-C motif chemokine receptor 5	GPCR Signaling, Chemokine Signaling, Endocytosis, Other Interleukin Signaling, T cells	1234	Yes
CCR6	CCR6	C-C motif chemokine receptor 6	GPCR Signaling, Chemokine Signaling, Host Defense Peptides	1235	Yes
CCR7	CCR7	C-C motif chemokine receptor 7	GPCR Signaling, EMT, Oxidative Stress, Chemokine Signaling	1236	Yes
CCR9	CCR9	C-C motif chemokine receptor 9	GPCR Signaling, Chemokine Signaling	10803	No
CCRL2	CCRL2	C-C motif chemokine receptor like 2	GPCR Signaling, Chemokine Signaling	9034	Yes
CD14	CD14	CD14 molecule	MHC Class I Antigen Presentation, Neutrophil Degranulation, Epigenetic Modification, Apoptosis, NF-kB Signaling, TLR Signaling, Leukemia, MAPK Signaling, Phagocytosis	929	Yes
CD160	CD160	CD160 molecule	Immune Exhaustion, Lymphocyte Regulation	11126	Yes
CD163	CD163	CD163 molecule	Myeloid Inflammation	9332	Yes
CD164	CD164	CD164 molecule	Lysosome	8763	Yes
CD180	CD180	CD180 molecule	TLR Signaling	4064	Yes
CD19	CD19	CD19 molecule	Complement System, BCR Signaling, B cells, PI3K-Akt Signaling, Lymphocyte Regulation	930	Yes
CD1A	CD1A	CD1a molecule	Lymphocyte Regulation	909	Yes
CD1B	CD1B	CD1b molecule	Lymphocyte Regulation	910	Yes
CD1C	CD1C	CD1c molecule	Lymphocyte Regulation, T cells	911	Yes
CD1D	CD1D	CD1d molecule	B cells, Lymphocyte Regulation, T cells	912	Yes
CD1E	CD1E	CD1e molecule	Lymphocyte Regulation, T cells	913	Yes
CD2	CD2	CD2 molecule	Lymphocyte Trafficking, T cells	914	Yes
CD200	CD200	CD200 molecule	Lymphocyte Regulation	4345	Yes
CD207	CD207	CD207 molecule	MHC Class I Antigen Presentation	50489	Yes
CD209	CD209	CD209 molecule	Glycan Sensing, Phagocytosis	30835	Yes
CD22	CD22	CD22 molecule	BCR Signaling, B cells, Lymphocyte Trafficking, Lymphocyte Regulation, Dendritic Cells	933	Yes
CD24	CD24	CD24 molecule	B cells, Differentiation	100133941	Yes
CD244	CD244	CD244 molecule	Immune Exhaustion, NK Activity	51744	Yes
CD247	CD247	CD247 molecule	TCR Signaling, NK Activity, T cells	919	Yes
CD27	CD27	CD27 molecule	B cells, T-cell Checkpoints, NF-kB Signaling, T cells	939	Yes
CD274	CD274	CD274 molecule	B cells, T-cell Checkpoints, EMT, Lymphocyte Trafficking, T cells	29126	No
CD276	CD276	CD276 molecule	T-cell Checkpoints, Lymphocyte Trafficking, T cells	80381	Yes
CD28	CD28	CD28 molecule	T-cell Checkpoints, PI3K-Akt Signaling, TCR Signaling, Lymphocyte Trafficking	940	Yes
CD300A	CD300A	CD300a molecule	Neutrophil Degranulation, Lymphocyte Regulation	11314	Yes
CD33	CD33	CD33 molecule	Neutrophil Degranulation, Lymphocyte Regulation, Dendritic Cells	945	Yes
CD34	CD34	CD34 molecule	Immortality & Stemness, Lymphocyte Trafficking	947	Yes
CD36	CD36	CD36 molecule (CD36 blood group)	MHC Class I Antigen Presentation, PPAR Signaling, Neutrophil Degranulation, Lipid Metabolism, AMPK Signaling, TLR Signaling, Oxidative Stress, Differentiation, Phagocytosis, Other Interleukin Signaling, NO Signaling	948	Yes
CD37	CD37	CD37 molecule	B cells	951	Yes
CD38	CD38	CD38 molecule	B cells, Oxidative Stress, Vitamin & Cofactor Metabolism, T cells	952	Yes
CD3D	CD3D	CD3 delta subunit of T-cell receptor complex	Endocytosis, TCR Signaling, Lymphocyte Regulation	915	Yes
CD3E	CD3E	CD3 epsilon subunit of T-cell receptor complex	B cells, TCR Signaling, Lymphocyte Regulation, T cells	916	Yes
CD3EAP	POLR1G	CD3e molecule, epsilon associated protein	RNA Processing	10849	Yes
CD3G	CD3G	CD3 gamma subunit of T-cell receptor complex	Endocytosis, TCR Signaling, Lymphocyte Regulation, Phagocytosis, T cells	917	Yes
CD4	CD4	CD4 molecule	Endocytosis, TCR Signaling, Lymphocyte Trafficking, Ion Transport, Other Interleukin Signaling, Host Defense Peptides, T cells	920	Yes
CD40	CD40	CD40 molecule	B cells, T-cell Checkpoints, Epigenetic Modification, NF-kB Signaling, TLR Signaling, Lymphocyte Trafficking	958	Yes
CD40LG	CD40LG	CD40 ligand	T-cell Checkpoints, NF-kB Signaling, TCR Signaling, Lymphocyte Trafficking, Lymphocyte Regulation	959	Yes
CD44	CD44	CD44 molecule (IN blood group)	Neutrophil Degranulation, Type II Interferon Signaling, EMT, Immortality & Stemness, T cells, Matrix Remodeling and Metastasis	960	Yes
CD46	CD46	CD46 molecule	Complement System	4179	Yes
CD47	CD47	CD47 molecule	Neutrophil Degranulation, T cells	961	Yes
CD48	CD48	CD48 molecule	NK Activity	962	Yes
CD5	CD5	CD5 molecule	B cells, T cells	921	Yes
CD53	CD53	CD53 molecule	Neutrophil Degranulation	963	Yes
CD55	CD55	CD55 molecule (Cromer blood group)	Complement System, GPCR Signaling, Neutrophil Degranulation, Glycosylation	1604	Yes
CD58	CD58	CD58 molecule	Neutrophil Degranulation, Lymphocyte Trafficking	965	Yes
CD59	CD59	CD59 molecule (CD59 blood group)	Complement System, Neutrophil Degranulation, Glycosylation	966	Yes
CD6	CD6	CD6 molecule	Lymphocyte Trafficking	923	Yes
CD63	CD63	CD63 molecule	Neutrophil Degranulation, Lysosome	967	Yes
CD68	CD68	CD68 molecule	Neutrophil Degranulation, Lysosome	968	Yes
CD69	CD69	CD69 molecule	T cells	969	Yes
CD7	CD7	CD7 molecule	T cells	924	Yes
CD70	CD70	CD70 molecule	B cells, T-cell Checkpoints, NF-kB Signaling, T cells	970	Yes
CD74	CD74	CD74 molecule	MHC Class II Antigen Presentation	972	Yes
CD79A	CD79A	CD79a molecule	BCR Signaling, B cells	973	Yes
CD79B	CD79B	CD79b molecule	BCR Signaling, B cells	974	Yes
CD80	CD80	CD80 molecule	B cells, T-cell Checkpoints, PI3K-Akt Signaling, TLR Signaling, Lymphocyte Trafficking, Other Interleukin Signaling, T cells	941	Yes
CD81	CD81	CD81 molecule	Complement System, BCR Signaling, Lymphocyte Regulation	975	Yes
CD83	CD83	CD83 molecule	Dendritic Cells	9308	Yes
CD84	CD84	CD84 molecule	Lymphocyte Regulation	8832	Yes
CD86	CD86	CD86 molecule	B cells, T-cell Checkpoints, Epigenetic Modification, PI3K-Akt Signaling, TLR Signaling, Immune Exhaustion, Lymphocyte Trafficking, Other Interleukin Signaling, T cells	942	Yes
CD8A	CD8A	CD8 subunit alpha	TCR Signaling, Lymphocyte Trafficking, Lymphocyte Regulation, T cells	925	Yes
CD8B	CD8B2,CD8B	CD8 subunit beta	TCR Signaling, Lymphocyte Trafficking, Lymphocyte Regulation, T cells	926	Yes
CD9	CD9	CD9 molecule	Cell Adhesion & Motility	928	Yes
CD96	CD96	CD96 molecule	Lymphocyte Regulation	10225	Yes
CD99	CD99	CD99 molecule (Xg blood group)	Lymphocyte Trafficking, Lymphocyte Regulation	4267	Yes
CDC14A	CDC14A	cell division cycle 14A	Cell Cycle, MAPK Signaling	8556	Yes
CDC14B	CDC14B	cell division cycle 14B	Androgen Signaling, Cell Cycle, MAPK Signaling	8555	Yes
CDC20	CDC20	cell division cycle 20	MHC Class I Antigen Presentation, Cell Cycle	991	Yes
CDC25A	CDC25A	cell division cycle 25A	Cell Cycle, Senescence	993	No
CDC25B	CDC25B	cell division cycle 25B	Cell Cycle, MAPK Signaling	994	Yes
CDC25C	CDC25C	cell division cycle 25C	Cell Cycle	995	Yes
CDC6	CDC6	cell division cycle 6	Cell Cycle	990	Yes
CDC7	CDC7	cell division cycle 7	Cell Cycle	8317	Yes
CDH1	CDH1	cadherin 1	Cell Adhesion & Motility, EMT, Apoptosis, Lymphocyte Trafficking, Lymphocyte Regulation, Melanoma, Matrix Remodeling and Metastasis	999	Yes
CDH11	CDH11	cadherin 11	Cell Adhesion & Motility	1009	Yes
CDH2	CDH2	cadherin 2	Cell Adhesion & Motility, EMT, Lymphocyte Trafficking, Differentiation	1000	No
CDH3	CDH3	cadherin 3	Cell Adhesion & Motility, Lymphocyte Trafficking	1001	Yes
CDH5	CDH5	cadherin 5	Cell Adhesion & Motility, VEGF Signaling, Lymphocyte Trafficking	1003	Yes
CDK1	CDK1	cyclin dependent kinase 1	Cell Cycle, Oxidative Stress, Senescence, p53 Signaling, MAPK Signaling, Cilium Assembly	983	No
CDK2	CDK2	cyclin dependent kinase 2	FoxO Signaling, Prostate Cancer, Cell Cycle, PI3K-Akt Signaling, Oxidative Stress, Senescence, p53 Signaling, Ion Transport, Differentiation, DNA Damage Repair	1017	Yes
CDK4	CDK4	cyclin dependent kinase 4	Cell Cycle, Epigenetic Modification, PI3K-Akt Signaling, Myc, Senescence, Glioma, p53 Signaling, TCR Signaling, Differentiation, Leukemia, Melanoma	1019	Yes
CDK6	CDK6	cyclin dependent kinase 6	Cell Cycle, PI3K-Akt Signaling, Senescence, Glioma, p53 Signaling, Hedgehog Signaling, Leukemia, Melanoma	1021	Yes
CDKN1A	CDKN1A	cyclin dependent kinase inhibitor 1A	FoxO Signaling, JAK-STAT Signaling, Prostate Cancer, Cell Cycle, Epigenetic Modification, PI3K-Akt Signaling, Myc, Senescence, Glioma, p53 Signaling, Differentiation, HIF1 Signaling, Leukemia, Melanoma, Other Interleukin Signaling	1026	Yes
CDKN1B	CDKN1B	cyclin dependent kinase inhibitor 1B	FoxO Signaling, Prostate Cancer, Cell Cycle, Epigenetic Modification, PI3K-Akt Signaling, Senescence, HIF1 Signaling, Leukemia	1027	Yes
CDKN1C	CDKN1C	cyclin dependent kinase inhibitor 1C	Cell Cycle	1028	Yes
CDKN2A	CDKN2A	cyclin dependent kinase inhibitor 2A	Cell Cycle, Apoptosis, Senescence, Glioma, p53 Signaling, Leukemia, Melanoma	1029	No
CDKN2B	CDKN2B	cyclin dependent kinase inhibitor 2B	FoxO Signaling, Cell Cycle, Myc, Senescence, TGF-beta Signaling	1030	No
CDKN2C	CDKN2C	cyclin dependent kinase inhibitor 2C	Cell Cycle, Epigenetic Modification, Senescence	1031	Yes
CDKN2D	CDKN2D	cyclin dependent kinase inhibitor 2D	FoxO Signaling, Cell Cycle, Senescence, DNA Damage Repair	1032	Yes
CEACAM1	CEACAM1	CEA cell adhesion molecule 1	Neutrophil Degranulation	634	Yes
CEACAM3	CEACAM3	CEA cell adhesion molecule 3	Neutrophil Degranulation	1084	No
CEACAM6	CEACAM6	CEA cell adhesion molecule 6	Neuroendocrine Function, Neutrophil Degranulation	4680	No
CEACAM8	CEACAM8	CEA cell adhesion molecule 8	Neutrophil Degranulation	1088	No
CEBPA	CEBPA	CCAAT enhancer binding protein alpha	Epigenetic Modification, Differentiation, Leukemia	1050	Yes
CEBPB	CEBPB	CCAAT enhancer binding protein beta	Epigenetic Modification, TNF Signaling, Senescence, Differentiation	1051	Yes
CEBPE	CEBPE	CCAAT enhancer binding protein epsilon	Epigenetic Modification, Differentiation, Leukemia	1053	No
CENPF	CENPF	centromere protein F	Cell Cycle	1063	No
CEP55	CEP55	centrosomal protein 55	Cell Cycle	55165	No
CES3	CES3	carboxylesterase 3	Lipid Metabolism	23491	Yes
CFB	CFB	complement factor B	Complement System	629	No
CFD	CFD	complement factor D	Complement System, Neutrophil Degranulation	1675	Yes
CFI	CFI	complement factor I	Complement System	3426	No
CFP	CFP	complement factor properdin	Complement System, Neutrophil Degranulation, Glycosylation	5199	Yes
CGAS	CGAS	cyclic GMP-AMP synthase	DNA Sensing	115004	Yes
CHAD	CHAD	chondroadherin	Cell Adhesion & Motility, PI3K-Akt Signaling	1101	No
CHEK1	CHEK1	checkpoint kinase 1	Cell Cycle, Senescence, p53 Signaling, DNA Damage Repair	1111	Yes
CHEK2	LOC102723890,LOC101929031,CHEK2,LOC102723841	checkpoint kinase 2	Cell Cycle, Senescence, p53 Signaling, DNA Damage Repair	11200	Yes
CHIT1	CHIT1	chitinase 1	Neutrophil Degranulation	1118	Yes
CHUK	CHUK	component of inhibitor of nuclear factor kappa B kinase complex	BCR Signaling, FoxO Signaling, Prostate Cancer, MHC Class I Antigen Presentation, IL-17 Signaling, PI3K-Akt Signaling, IL-1 Signaling, RNA Sensing, Apoptosis, NF-kB Signaling, TLR Signaling, TNF Signaling, Oxidative Stress, Chemokine Signaling, NLR Signaling, TCR Signaling, Glycan Sensing, mTOR Signaling, DNA Sensing, Myeloid Inflammation, Leukemia, MAPK Signaling	1147	Yes
CIC	CIC	capicua transcriptional repressor	Myeloid Inflammation	23152	Yes
CKLF	CKLF-CMTM1,CKLF	chemokine like factor	IL-17 Signaling	51192	Yes
CLCF1	CLCF1	cardiotrophin like cytokine factor 1	IL-6 Signaling	23529	Yes
CLEC14A	CLEC14A	C-type lectin domain containing 14A	Matrix Remodeling and Metastasis	161198	Yes
CLEC4A	CLEC4A	C-type lectin domain family 4 member A	Glycan Sensing	50856	Yes
CLEC4C	CLEC4C	C-type lectin domain family 4 member C	Neutrophil Degranulation, Glycan Sensing, Dendritic Cells	170482	Yes
CLEC4E	CLEC4E	C-type lectin domain family 4 member E	Glycan Sensing	26253	Yes
CLEC5A	CLEC5A	C-type lectin domain containing 5A	Neutrophil Degranulation, NK Activity, Dendritic Cells	23601	No
CLEC6A	CLEC6A	C-type lectin domain containing 6A	Glycan Sensing	93978	Yes
CLEC7A	CLEC7A	C-type lectin domain containing 7A	Glycan Sensing, Phagocytosis	64581	Yes
CLECL1	CLECL1	C-Type Lectin Like 1	Cell Adhesion & Motility	160365	Yes
CLU	CLU	clusterin	Complement System, Host Defense Peptides	1191	Yes
CMA1	CMA1	chymase 1	Angiotensin System, Matrix Remodeling and Metastasis	1215	Yes
CMKLR1	CMKLR1	chemerin chemokine-like receptor 1	GPCR Signaling, Chemokine Signaling	1240	Yes
CMTM4	CMTM4	CKLF like MARVEL transmembrane domain containing 4	Prostate Cancer, T-cell Checkpoints	146223	Yes
CMTM6	CMTM6	CKLF like MARVEL transmembrane domain containing 6	Neutrophil Degranulation	54918	Yes
CNOT2	CNOT2	CCR4-NOT transcription complex subunit 2	RNA Processing	4848	Yes
CNTFR	CNTFR	ciliary neurotrophic factor receptor	JAK-STAT Signaling, Hedgehog Signaling, IL-6 Signaling	1271	No
COL11A1	COL11A1	collagen type XI alpha 1 chain	MET Signaling, Matrix Remodeling and Metastasis	1301	Yes
COL11A2	COL11A2	collagen type XI alpha 2 chain	MET Signaling, Matrix Remodeling and Metastasis	1302	Yes
COL17A1	COL17A1	collagen type XVII alpha 1 chain	Cell Adhesion & Motility, Lymphocyte Regulation, Matrix Remodeling and Metastasis	1308	Yes
COL1A1	COL1A1	collagen type I alpha 1 chain	Cell Adhesion & Motility, PI3K-Akt Signaling, Oxidative Stress, Lymphocyte Regulation, MET Signaling, Matrix Remodeling and Metastasis	1277	Yes
COL1A2	COL1A2	collagen type I alpha 2 chain	Cell Adhesion & Motility, PI3K-Akt Signaling, Lymphocyte Regulation, Other Interleukin Signaling, MET Signaling, Matrix Remodeling and Metastasis	1278	Yes
COL24A1	COL24A1	collagen type XXIV alpha 1 chain	MET Signaling	255631	Yes
COL27A1	COL27A1	collagen type XXVII alpha 1 chain	MET Signaling	85301	Yes
COL2A1	COL2A1	collagen type II alpha 1 chain	PDGF Signaling, Cell Adhesion & Motility, PI3K-Akt Signaling, Lymphocyte Regulation, Differentiation, MET Signaling, Matrix Remodeling and Metastasis	1280	No
COL3A1	COL3A1	collagen type III alpha 1 chain	PDGF Signaling, Lymphocyte Regulation, Differentiation, MET Signaling, Matrix Remodeling and Metastasis	1281	Yes
COL4A3	COL4A3	collagen type IV alpha 3 chain	PDGF Signaling, Cell Adhesion & Motility, PI3K-Akt Signaling, Differentiation, Matrix Remodeling and Metastasis	1285	Yes
COL4A4	COL4A4	collagen type IV alpha 4 chain	PDGF Signaling, Cell Adhesion & Motility, PI3K-Akt Signaling, Differentiation, Matrix Remodeling and Metastasis	1286	Yes
COL4A5	COL4A5	collagen type IV alpha 5 chain	PDGF Signaling, Cell Adhesion & Motility, PI3K-Akt Signaling, Differentiation, Matrix Remodeling and Metastasis	1287	No
COL4A6	COL4A6	collagen type IV alpha 6 chain	Cell Adhesion & Motility, PI3K-Akt Signaling, Matrix Remodeling and Metastasis	1288	No
COL5A1	COL5A1	collagen type V alpha 1 chain	PDGF Signaling, Differentiation, MET Signaling	1289	No
COL5A2	COL5A2	collagen type V alpha 2 chain	PDGF Signaling, Differentiation, MET Signaling	1290	No
COL6A3	COL6A3	collagen type VI alpha 3 chain	PDGF Signaling, Cell Adhesion & Motility, PI3K-Akt Signaling, Differentiation	1293	Yes
COL6A6	COL6A6	collagen type VI alpha 6 chain	PDGF Signaling, Cell Adhesion & Motility, PI3K-Akt Signaling, Differentiation	131873	No
COLEC12	COLEC12	collectin subfamily member 12	Lymphocyte Regulation, Phagocytosis	81035	No
COMP	COMP	cartilage oligomeric matrix protein	Cell Adhesion & Motility, PI3K-Akt Signaling, Phagocytosis	1311	No
COX4I1	COX4I1	cytochrome c oxidase subunit 4I1	p53 Signaling, Mitochondrial Metabolism / TCA	1327	Yes
COX5B	COX5B	cytochrome c oxidase subunit 5B	p53 Signaling, Mitochondrial Metabolism / TCA	1329	Yes
COX6A1	COX6A1	cytochrome c oxidase subunit 6A1	p53 Signaling, Ion Transport, Mitochondrial Metabolism / TCA	1337	Yes
COX6B1	COX6B1	cytochrome c oxidase subunit 6B1	p53 Signaling, Mitochondrial Metabolism / TCA	1340	Yes
CPA3	CPA3	carboxypeptidase A3	Lipid Metabolism, Angiotensin System	1359	No
CPSF7	CPSF7	cleavage and polyadenylation specific factor 7	RNA Processing	79869	Yes
CR1	CR1	complement C3b/C4b receptor 1 (Knops blood group)	Complement System, Neutrophil Degranulation	1378	Yes
CR2	CR2	complement C3d receptor 2	Complement System, BCR Signaling, B cells, Lymphocyte Regulation	1380	Yes
CRABP2	CRABP2	cellular retinoic acid binding protein 2	Retinoic Acid Signaling	1382	No
CREB1	CREB1	cAMP responsive element binding protein 1	GPCR Signaling, Estrogen Signaling, Prostate Cancer, Circadian Clock, IL-17 Signaling, PI3K-Akt Signaling, AMPK Signaling, TLR Signaling, TNF Signaling, Differentiation, Mitochondrial Metabolism / TCA, Notch Signaling	1385	Yes
CREB3L1	CREB3L1	cAMP responsive element binding protein 3 like 1	Estrogen Signaling, Prostate Cancer, PI3K-Akt Signaling, AMPK Signaling, TNF Signaling	90993	No
CREB3L3	CREB3L3	cAMP responsive element binding protein 3 like 3	Estrogen Signaling, Prostate Cancer, PI3K-Akt Signaling, AMPK Signaling, TNF Signaling	84699	No
CREB3L4	CREB3L4	cAMP responsive element binding protein 3 like 4	Estrogen Signaling, Prostate Cancer, PI3K-Akt Signaling, AMPK Signaling, TNF Signaling	148327	No
CREB5	CREB5	cAMP responsive element binding protein 5	Estrogen Signaling, Prostate Cancer, PI3K-Akt Signaling, AMPK Signaling, TNF Signaling	9586	No
CREBBP	CREBBP	CREB binding protein	Estrogen Signaling, FoxO Signaling, JAK-STAT Signaling, Prostate Cancer, Circadian Clock, Cell Cycle, Epigenetic Modification, RNA Sensing, Lipid Metabolism, Glycan Sensing, Differentiation, HIF1 Signaling, DNA Sensing, Mitochondrial Metabolism / TCA, TGF-beta Signaling, Wnt Signaling, Notch Signaling	1387	Yes
CRLF2	CRLF2	cytokine receptor like factor 2	JAK-STAT Signaling, Other Interleukin Signaling	64109	No
CRP	CRP	C-reactive protein	Complement System	1401	Yes
CSF1	CSF1	colony stimulating factor 1	PI3K-Akt Signaling, TNF Signaling, MAPK Signaling, Other Interleukin Signaling	1435	Yes
CSF1R	CSF1R	colony stimulating factor 1 receptor	Epigenetic Modification, PI3K-Akt Signaling, Leukemia, MAPK Signaling, Other Interleukin Signaling	1436	Yes
CSF2	CSF2	colony stimulating factor 2	JAK-STAT Signaling, Epigenetic Modification, TNF Signaling, IL-2 Signaling, TCR Signaling, NK Activity, Myeloid Inflammation, Leukemia, MAPK Signaling, Other Interleukin Signaling	1437	No
CSF2RB	CSF2RB	colony stimulating factor 2 receptor subunit beta	JAK-STAT Signaling, Apoptosis, IL-2 Signaling, MAPK Signaling, Other Interleukin Signaling	1439	Yes
CSF3	CSF3	colony stimulating factor 3	JAK-STAT Signaling, PI3K-Akt Signaling, Other Interleukin Signaling	1440	Yes
CSF3R	CSF3R	colony stimulating factor 3 receptor	JAK-STAT Signaling, PI3K-Akt Signaling, Differentiation, Other Interleukin Signaling	1441	Yes
CST2	CST2	cystatin SA	Matrix Remodeling and Metastasis	1470	Yes
CT45A1	CT45A1	cancer/testis antigen family 45 member A1	Cancer Antigens	541466	No
CTAG1B	CTAG1A,CTAG1B	cancer/testis antigen 1B	Cancer Antigens, T cells	1485	Yes
CTAGE1	CTAGE1	cutaneous T cell lymphoma-associated antigen 1	Cancer Antigens	64693	No
CTCFL	CTCFL	CCCTC-binding factor like	Cancer Antigens	140690	Yes
CTLA4	CTLA4	cytotoxic T-lymphocyte associated protein 4	B cells, T-cell Checkpoints, Immune Exhaustion, TCR Signaling, Lymphocyte Trafficking, T cells	1493	Yes
CTNNB1	CTNNB1	catenin beta 1	Androgen Signaling, Cell Adhesion & Motility, Prostate Cancer, VEGF Signaling, EMT, Apoptosis, Immortality & Stemness, Oxidative Stress, Lymphocyte Trafficking, Differentiation, DNA Sensing, Wnt Signaling	1499	Yes
CTSG	CTSG	cathepsin G	Neutrophil Degranulation, IL-1 Signaling, Lysosome, Angiotensin System, Host Defense Peptides, Matrix Remodeling and Metastasis	1511	No
CTSH	CTSH	cathepsin H	MHC Class II Antigen Presentation, Neutrophil Degranulation, Lysosome, Apoptosis	1512	Yes
CTSL	CTSL	cathepsin L	MHC Class I Antigen Presentation, MHC Class II Antigen Presentation, Lysosome, Apoptosis, TLR Signaling, Autophagy, Phagocytosis, Matrix Remodeling and Metastasis	1514	Yes
CTSS	CTSS	cathepsin S	MHC Class I Antigen Presentation, MHC Class II Antigen Presentation, Neutrophil Degranulation, Lysosome, Apoptosis, TLR Signaling, Phagocytosis, Matrix Remodeling and Metastasis	1520	Yes
CTSW	CTSW	cathepsin W	Lysosome, Apoptosis	1521	Yes
CUL1	CUL1	cullin 1	BCR Signaling, Proteotoxic Stress, Circadian Clock, MHC Class I Antigen Presentation, Cell Cycle, IL-17 Signaling, IL-1 Signaling, NF-kB Signaling, TLR Signaling, Hedgehog Signaling, TCR Signaling, Glycan Sensing, Myeloid Inflammation, TGF-beta Signaling, Wnt Signaling, Notch Signaling	8454	Yes
CX3CL1	CX3CL1	C-X3-C motif chemokine ligand 1	GPCR Signaling, TNF Signaling, Chemokine Signaling	6376	No
CX3CR1	CX3CR1	C-X3-C motif chemokine receptor 1	GPCR Signaling, Chemokine Signaling	1524	No
CXADR	CXADRP3,CXADR,CXADRP2	CXADR Ig-like cell adhesion molecule	Lymphocyte Regulation	1525	Yes
CXCL1	CXCL1	C-X-C motif chemokine ligand 1	GPCR Signaling, Neutrophil Degranulation, NF-kB Signaling, TNF Signaling, Chemokine Signaling, NLR Signaling, Other Interleukin Signaling	2919	No
CXCL10	CXCL10	C-X-C motif chemokine ligand 10	GPCR Signaling, RNA Sensing, TLR Signaling, TNF Signaling, Chemokine Signaling, DNA Sensing, Other Interleukin Signaling, T cells	3627	Yes
CXCL11	CXCL11	C-X-C motif chemokine ligand 11	GPCR Signaling, TLR Signaling, Chemokine Signaling, T cells	6373	No
CXCL12	CXCL12	C-X-C motif chemokine ligand 12	GPCR Signaling, Estrogen Signaling, EMT, NF-kB Signaling, Chemokine Signaling, Lymphocyte Trafficking, Differentiation	6387	Yes
CXCL13	CXCL13	C-X-C motif chemokine ligand 13	GPCR Signaling, Chemokine Signaling	10563	Yes
CXCL14	CXCL14	C-X-C motif chemokine ligand 14	Chemokine Signaling	9547	Yes
CXCL16	CXCL16	C-X-C motif chemokine ligand 16	GPCR Signaling, Chemokine Signaling	58191	Yes
CXCL2	CXCL2	C-X-C motif chemokine ligand 2	GPCR Signaling, NF-kB Signaling, TNF Signaling, Chemokine Signaling, NLR Signaling, Other Interleukin Signaling	2920	Yes
CXCL3	CXCL3	C-X-C motif chemokine ligand 3	GPCR Signaling, NF-kB Signaling, TNF Signaling, Chemokine Signaling, NLR Signaling	2921	No
CXCL5	CXCL5	C-X-C motif chemokine ligand 5	GPCR Signaling, TNF Signaling, Chemokine Signaling	6374	No
CXCL6	CXCL6	C-X-C motif chemokine ligand 6	GPCR Signaling, TNF Signaling, Chemokine Signaling	6372	No
CXCL8	CXCL8	C-X-C motif chemokine ligand 8	GPCR Signaling, Epigenetic Modification, EMT, RNA Sensing, NF-kB Signaling, TLR Signaling, Senescence, Chemokine Signaling, NLR Signaling, Other Interleukin Signaling	3576	No
CXCL9	CXCL9	C-X-C motif chemokine ligand 9	GPCR Signaling, TLR Signaling, Chemokine Signaling, T cells	4283	Yes
CXCR1	CXCR1	C-X-C motif chemokine receptor 1	GPCR Signaling, Neutrophil Degranulation, Chemokine Signaling, Endocytosis	3577	No
CXCR2	CXCR2	C-X-C motif chemokine receptor 2	GPCR Signaling, Neutrophil Degranulation, Chemokine Signaling, Endocytosis	3579	No
CXCR3	CXCR3	C-X-C motif chemokine receptor 3	GPCR Signaling, Chemokine Signaling, T cells	2833	Yes
CXCR4	CXCR4	C-X-C motif chemokine receptor 4	GPCR Signaling, EMT, Chemokine Signaling, Endocytosis, Lymphocyte Trafficking, Differentiation	7852	Yes
CXCR5	CXCR5	C-X-C motif chemokine receptor 5	GPCR Signaling, B cells, Chemokine Signaling, T cells	643	Yes
CXCR6	CXCR6	C-X-C motif chemokine receptor 6	GPCR Signaling, Chemokine Signaling	10663	Yes
CXXC4	CXXC4	CXXC finger protein 4	Wnt Signaling	80319	No
CXXC5	CXXC5	CXXC finger protein 5	Estrogen Signaling	51523	Yes
CYBB	CYBB	cytochrome b-245 beta chain	MHC Class I Antigen Presentation, Neutrophil Degranulation, VEGF Signaling, Oxidative Stress, NLR Signaling, Lymphocyte Trafficking, HIF1 Signaling, Phagocytosis	1536	Yes
CYFIP2	CYFIP2	cytoplasmic FMR1 interacting protein 2	VEGF Signaling, Phagocytosis	26999	Yes
CYLD	CYLD	CYLD lysine 63 deubiquitinase	RNA Sensing, NF-kB Signaling, TNF Signaling	1540	Yes
CYP19A1	CYP19A1	cytochrome P450 family 19 subfamily A member 1	Lipid Metabolism	1588	No
CYP4A11.22	CYP4A22,CYP4A11	Cytochrome P450, Family 4, Subfamily A, Polypeptide 11/22	PPAR Signaling, Lipid Metabolism, Fatty Acid Oxidation	1579	No
CYP8B1	CYP8B1	cytochrome P450 family 8 subfamily B member 1	PPAR Signaling, Lipid Metabolism, Vitamin & Cofactor Metabolism	1582	Yes
DAB2	DAB2	DAB adaptor protein 2	Androgen Signaling, Endocytosis	1601	Yes
DACH2	DACH2	dachshund family transcription factor 2	RNA Processing	117154	No
DAXX	DAXX	death domain associated protein	Androgen Signaling, Apoptosis, MAPK Signaling	1616	Yes
DDB2	DDB2	damage specific DNA binding protein 2	Epigenetic Modification, Glioma, p53 Signaling, Leukemia, Melanoma, DNA Damage Repair	1643	Yes
DDIT3	DDIT3	DNA damage inducible transcript 3	Proteotoxic Stress, Epigenetic Modification, Apoptosis, MAPK Signaling	1649	Yes
DDIT4	DDIT4	DNA damage inducible transcript 4	PI3K-Akt Signaling, Autophagy, p53 Signaling, mTOR Signaling	54541	Yes
DDX43	DDX43	DEAD-box helicase 43	Prostate Cancer, Leukemia	55510	No
DDX58	DDX58	DExD/H-box helicase 58 (DDX58)	RNA Sensing, Interferon Response Genes, NF-kB Signaling, DNA Sensing	23586	Yes
DEFB1	DEFB1	defensin beta 1	Host Defense Peptides	1672	Yes
DEFB134	DEFB134	defensin beta 134	Host Defense Peptides	613211	No
DEPTOR	DEPTOR	DEP domain containing MTOR interacting protein	Autophagy, mTOR Signaling	64798	Yes
DGLUCY	DGLUCY	D-glutamate cyclase	Glutamine Metabolism	80017	Yes
DIPK2B	DIPK2B	divergent protein kinase domain 2B	Prostate Cancer	79742	Yes
DKK1	DKK1	dickkopf WNT signaling pathway inhibitor 1	Wnt Signaling	22943	No
DKK2	DKK2	dickkopf WNT signaling pathway inhibitor 2	Wnt Signaling	27123	No
DKK4	DKK4	dickkopf WNT signaling pathway inhibitor 4	Wnt Signaling	27121	Yes
DLL1	DLL1	delta like canonical Notch ligand 1	TH1 Differentiation, Notch Signaling	28514	Yes
DLL3	DLL3	delta like canonical Notch ligand 3	TH1 Differentiation, Notch Signaling	10683	Yes
DLL4	DLL4	delta like canonical Notch ligand 4	TH1 Differentiation, Notch Signaling	54567	Yes
DMBT1	DMBT1	deleted in malignant brain tumors 1	Differentiation	1755	Yes
DNAJC14	DNAJC14	DnaJ heat shock protein family (Hsp40) member C14	Internal Reference	85406	Yes
DNMT1	DNMT1	DNA methyltransferase 1	EMT, Amino Acid Synthesis & Transport	1786	Yes
DNMT3A	DNMT3A	DNA methyltransferase 3 alpha	Epigenetic Modification, Amino Acid Synthesis & Transport	1788	Yes
DOCK9	DOCK9	dedicator of cytokinesis 9	GPCR Signaling	23348	Yes
DPP4	DPP4	dipeptidyl peptidase 4	T cells, Matrix Remodeling and Metastasis	1803	Yes
DSC3	DSC3	desmocollin 3	Cell Adhesion & Motility, Differentiation	1825	No
DSP	DSP	desmoplakin	Neutrophil Degranulation, Apoptosis, Differentiation	1832	Yes
DST	DST	dystonin	Cell Adhesion & Motility	667	Yes
DTX1	DTX1	deltex E3 ubiquitin ligase 1	Notch Signaling	1840	Yes
DTX3	DTX3	deltex E3 ubiquitin ligase 3	Notch Signaling	196403	Yes
DTX3L	DTX3L	deltex E3 ubiquitin ligase 3L	MHC Class I Antigen Presentation, Notch Signaling	151636	Yes
DTX4	DTX4	deltex E3 ubiquitin ligase 4	DNA Sensing, Notch Signaling	23220	Yes
DUOX1	DUOX1	dual oxidase 1	Oxidative Stress	53905	No
DUSP1	DUSP1	dual specificity phosphatase 1	Myc, Oxidative Stress, MAPK Signaling	1843	Yes
DUSP10	DUSP10	dual specificity phosphatase 10	MAPK Signaling	11221	Yes
DUSP2	DUSP2	dual specificity phosphatase 2	Myc, MAPK Signaling	1844	Yes
DUSP4	DUSP4	dual specificity phosphatase 4	IL-17 Signaling, TLR Signaling, MAPK Signaling	1846	Yes
DUSP5	DUSP5	dual specificity phosphatase 5	MAPK Signaling	1847	Yes
DUSP6	DUSP6	dual specificity phosphatase 6	Epigenetic Modification, IL-17 Signaling, TLR Signaling, Leukemia, MAPK Signaling	1848	Yes
DUSP8	DUSP8	dual specificity phosphatase 8	MAPK Signaling	1850	Yes
E2F1	E2F1	E2F transcription factor 1	Prostate Cancer, Cell Cycle, Apoptosis, Senescence, Glioma, Differentiation, Leukemia, Melanoma, Notch Signaling	1869	Yes
E2F3	E2F3	E2F transcription factor 3	Prostate Cancer, Cell Cycle, Senescence, Glioma, Leukemia, Melanoma, Notch Signaling	1871	Yes
E2F4	E2F4	E2F transcription factor 4	Cell Cycle, Senescence, TGF-beta Signaling	1874	Yes
E2F5	E2F5	E2F transcription factor 5	Cell Cycle, Senescence, TGF-beta Signaling	1875	Yes
EBI3	EBI3	Epstein-Barr virus induced 3	Other Interleukin Signaling	10148	No
ECSIT	ECSIT	ECSIT signaling integrator	TLR Signaling, MAPK Signaling, Mitochondrial Metabolism / TCA	51295	Yes
EDN1	EDN1	endothelin 1	GPCR Signaling, TNF Signaling, Oxidative Stress, HIF1 Signaling	1906	No
EFNA1	EFNA1	ephrin A1	PI3K-Akt Signaling, Differentiation, MAPK Signaling	1942	No
EFNA2	EFNA2	ephrin A2	PI3K-Akt Signaling, Differentiation, MAPK Signaling	1943	Yes
EFNA3	EFNA3	ephrin A3	PI3K-Akt Signaling, Differentiation, MAPK Signaling	1944	No
EFNA5	EFNA5	ephrin A5	PI3K-Akt Signaling, Differentiation, MAPK Signaling	1946	Yes
EGF	EGF	epidermal growth factor	Cell Adhesion & Motility, FoxO Signaling, JAK-STAT Signaling, Prostate Cancer, EGFR Signaling, PI3K-Akt Signaling, EMT, Glioma, Endocytosis, ERBB2 Signaling, HIF1 Signaling, MAPK Signaling, Melanoma, Notch Signaling	1950	No
EGFR	EGFR	epidermal growth factor receptor	GPCR Signaling, Estrogen Signaling, Cell Adhesion & Motility, FoxO Signaling, JAK-STAT Signaling, Prostate Cancer, EGFR Signaling, PI3K-Akt Signaling, EMT, Oxidative Stress, Glioma, Endocytosis, ERBB2 Signaling, Differentiation, HIF1 Signaling, MAPK Signaling, Melanoma, Notch Signaling, NO Signaling	1956	Yes
EGR1	EGR1	early growth response 1	Type I Interferon Signaling, EMT, T cells	1958	Yes
EGR2	EGR2	early growth response 2	Epigenetic Modification, Differentiation	1959	Yes
EHHADH	EHHADH	enoyl-CoA hydratase and 3-hydroxyacyl CoA dehydrogenase	PPAR Signaling, Lipid Metabolism, Tryptophan & Kynurenine Metabolism, Fatty Acid Oxidation, Amino Acid Synthesis & Transport	1962	Yes
EIF2AK2	EIF2AK2	eukaryotic translation initiation factor 2 alpha kinase 2	Proteotoxic Stress, Interferon Response Genes	5610	Yes
EIF2B4	EIF2B4	eukaryotic translation initiation factor 2B subunit delta	Internal Reference	8890	Yes
EIF4EBP1	EIF4EBP1	eukaryotic translation initiation factor 4E binding protein 1	PI3K-Akt Signaling, AMPK Signaling, Senescence, Insulin Signaling, mTOR Signaling, HIF1 Signaling, Leukemia	1978	Yes
EIF5AL1	EIF5AL1	eukaryotic translation initiation factor 5A like 1	RNA Processing	143244	Yes
ELANE	ELANE	elastase, neutrophil expressed	Complement System, Neutrophil Degranulation, Epigenetic Modification, Host Defense Peptides, Matrix Remodeling and Metastasis	1991	Yes
ELK1	ELK1	ETS transcription factor ELK1	Cell Adhesion & Motility, IL-17 Signaling, TLR Signaling, Insulin Signaling, MAPK Signaling	2002	Yes
ELMO1	ELMO1	engulfment and cell motility 1	VEGF Signaling, Chemokine Signaling, Phagocytosis	9844	Yes
ELOB	ELOB	elongin B	MHC Class I Antigen Presentation, p53 Signaling, Differentiation, HIF1 Signaling	6923	Yes
ENDOG	ENDOG	endonuclease G	Apoptosis, Oxidative Stress	2021	Yes
ENG	ENG	endoglin	GPCR Signaling	2022	Yes
ENO1	ENO1	enolase 1	Glycolysis & Glucose Transport, Myc, HIF1 Signaling	2023	Yes
ENTPD1	ENTPD1	ectonucleoside triphosphate diphosphohydrolase 1	Nucleotide Synthesis	953	Yes
EOMES	EOMES	eomesodermin	Immune Exhaustion, T cells	8320	Yes
EP300	EP300	E1A binding protein p300	Androgen Signaling, Estrogen Signaling, FoxO Signaling, JAK-STAT Signaling, Prostate Cancer, Circadian Clock, Cell Cycle, Epigenetic Modification, RNA Sensing, Lipid Metabolism, Glycan Sensing, Differentiation, HIF1 Signaling, DNA Sensing, TGF-beta Signaling, Wnt Signaling, DNA Damage Repair, Notch Signaling	2033	Yes
EPCAM	EPCAM	epithelial cell adhesion molecule	EMT	4072	Yes
EPHA2	EPHA2	EPH receptor A2	PI3K-Akt Signaling, Differentiation, MAPK Signaling	1969	Yes
EPM2AIP1	EPM2AIP1	EPM2A interacting protein 1	Epigenetic Modification	9852	Yes
EPO	EPO	erythropoietin	JAK-STAT Signaling, PI3K-Akt Signaling, HIF1 Signaling	2056	No
EPOR	EPOR	erythropoietin receptor	JAK-STAT Signaling, PI3K-Akt Signaling	2057	Yes
ERBB2	ERBB2	erb-b2 receptor tyrosine kinase 2	Cell Adhesion & Motility, Prostate Cancer, PI3K-Akt Signaling, EMT, ERBB2 Signaling, Differentiation, HIF1 Signaling, MAPK Signaling	2064	Yes
ERCC2	ERCC2	ERCC excision repair 2, TFIIH core complex helicase subunit	Oxidative Stress, p53 Signaling, DNA Damage Repair	2068	Yes
ERCC3	ERCC3	ERCC excision repair 3, TFIIH core complex helicase subunit	Internal Reference, Oxidative Stress, p53 Signaling, DNA Damage Repair	2071	Yes
ERCC6	ERCC6	ERCC excision repair 6, chromatin remodeling factor	Oxidative Stress, DNA Damage Repair	2074	Yes
ERG	ERG	ETS transcription factor ERG	Prostate Cancer, Epigenetic Modification	2078	Yes
ERO1A	ERO1A	endoplasmic reticulum oxidoreductase 1 alpha	Proteotoxic Stress, Oxidative Stress	30001	Yes
ESR1	ESR1	estrogen receptor 1	Estrogen Signaling, PI3K-Akt Signaling, EMT	2099	Yes
ESR2	ESR2	estrogen receptor 2	Estrogen Signaling, PI3K-Akt Signaling	2100	Yes
ETS1	ETS1	ETS proto-oncogene 1, transcription factor	Oxidative Stress, Senescence	2113	Yes
ETS2	ETS2	ETS proto-oncogene 2, transcription factor	Senescence, Hedgehog Signaling	2114	Yes
ETV1	ETV1	ETS variant transcription factor 1	Epigenetic Modification	2115	Yes
ETV4	ETV4	ETS variant transcription factor 4	Epigenetic Modification, MAPK Signaling	2118	Yes
ETV7	ETV7	ETS variant transcription factor 7	Epigenetic Modification	51513	Yes
EWSR1	EWSR1	EWS RNA binding protein 1	Epigenetic Modification	2130	Yes
EXO1	EXO1	exonuclease 1	Cell Cycle, DNA Damage Repair	9156	Yes
EYA1	EYA1	EYA transcriptional coactivator and phosphatase 1	Epigenetic Modification, DNA Damage Repair	2138	Yes
EZH2	EZH2	enhancer of zeste 2 polycomb repressive complex 2 subunit	Epigenetic Modification, EMT, Immortality & Stemness, Oxidative Stress, Senescence, Differentiation, Amino Acid Synthesis & Transport	2146	Yes
F12	F12	coagulation factor XII	Complement System	2161	Yes
F13A1	F13A1	coagulation factor XIII A chain	Complement System, Other Interleukin Signaling	2162	Yes
F2RL1	F2RL1	F2R like trypsin receptor 1	GPCR Signaling, T cells	2150	Yes
FAAP24	FAAP24	FA core complex associated protein 24	DNA Damage Repair	91442	Yes
FADD	FADD	Fas associated via death domain	RNA Sensing, Apoptosis, TLR Signaling, TNF Signaling, NLR Signaling	8772	Yes
FAM124B	FAM124B	family with sequence similarity 124 member B	Epigenetic Modification	79843	Yes
FAM30A	FAM30A	family with sequence similarity 30 member A	B cells	9834	Yes
FANCA	FANCA	FA complementation group A	DNA Damage Repair	2175	Yes
FANCB	FANCB	FA complementation group B	DNA Damage Repair	2187	Yes
FANCC	FANCC	FA complementation group C	Oxidative Stress, p53 Signaling, DNA Damage Repair	2176	No
FANCE	FANCE	FA complementation group E	DNA Damage Repair	2178	Yes
FANCF	FANCF	FA complementation group F	DNA Damage Repair	2188	Yes
FANCG	FANCG	FA complementation group G	DNA Damage Repair	2189	Yes
FANCL	FANCL	FA complementation group L	DNA Damage Repair	55120	Yes
FAP	FAP	fibroblast activation protein alpha	Matrix Remodeling and Metastasis	2191	Yes
FAS	FAS	Fas cell surface death receptor	B cells, Apoptosis, TNF Signaling, p53 Signaling, NK Activity, MAPK Signaling, T cells	355	Yes
FASLG	FASLG	Fas ligand	FoxO Signaling, PI3K-Akt Signaling, Apoptosis, NF-kB Signaling, Myc, Immune Exhaustion, NK Activity, MAPK Signaling, Other Interleukin Signaling	356	Yes
FBP1	FBP1	fructose-bisphosphatase 1	Glycolysis & Glucose Transport, AMPK Signaling, Insulin Signaling, Pentose Phosphate	2203	Yes
FBXW7	FBXW7	F-box and WD repeat domain containing 7	MHC Class I Antigen Presentation, Oxidative Stress	55294	Yes
FCAR	FCAR	Fc alpha receptor	Neutrophil Degranulation, Oxidative Stress, Phagocytosis	2204	Yes
FCER1A	FCER1A	Fc epsilon receptor Ia	Myeloid Inflammation	2205	Yes
FCER1G	FCER1G	Fc epsilon receptor Ig	Neutrophil Degranulation, NK Activity, Glycan Sensing, Myeloid Inflammation	2207	Yes
FCER2	FCER2	Fc epsilon receptor II	B cells, Other Interleukin Signaling, Notch Signaling	2208	Yes
FCGR1A	FCGR1CP,FCGR1B,FCGR1A	Fc gamma receptor Ia	MHC Class I Antigen Presentation, Epigenetic Modification, Type II Interferon Signaling, Lymphocyte Regulation, Leukemia, Phagocytosis	2209	Yes
FCGR3A.B	FCGR3A,FCGR3B	Fc Gamma Receptor IIIa/b	NK Activity, Lymphocyte Regulation, Phagocytosis	2214	Yes
FCGRT	FCGRT	Fc gamma receptor and transporter	Lymphocyte Regulation	2217	Yes
FCN1	FCN1	ficolin 1	Complement System, Neutrophil Degranulation	2219	Yes
FCRL2	FCRL2	Fc receptor like 2	B cells	79368	Yes
FEN1	FEN1	flap structure-specific endonuclease 1	Cell Cycle, Immortality & Stemness, DNA Damage Repair	2237	Yes
FEZ1	FEZ1	fasciculation and elongation protein zeta 1	Differentiation	9638	Yes
FGCR2A.B	FCGR2B,FCGR2C,FCGR2A	Fc Gamma Receptor IIa/b	Neutrophil Degranulation, Phagocytosis	2212	Yes
FGF1	FGF1	fibroblast growth factor 1	PI3K-Akt Signaling, Insulin Signaling, FGFR Signaling, MAPK Signaling, Melanoma	2246	Yes
FGF10	FGF10	fibroblast growth factor 10	PI3K-Akt Signaling, Insulin Signaling, FGFR Signaling, Differentiation, MAPK Signaling, Melanoma	2255	No
FGF11	FGF11	fibroblast growth factor 11	FGFR Signaling	2256	Yes
FGF12	FGF12	fibroblast growth factor 12	FGFR Signaling	2257	Yes
FGF13	FGF13	fibroblast growth factor 13	FGFR Signaling	2258	No
FGF14	FGF14	fibroblast growth factor 14	FGFR Signaling	2259	No
FGF16	FGF16	fibroblast growth factor 16	PI3K-Akt Signaling, Insulin Signaling, FGFR Signaling, MAPK Signaling, Melanoma	8823	Yes
FGF17	FGF17	fibroblast growth factor 17	PI3K-Akt Signaling, MAPK Signaling, Melanoma	8822	No
FGF18	FGF18	fibroblast growth factor 18	PI3K-Akt Signaling, Insulin Signaling, FGFR Signaling, MAPK Signaling, Melanoma	8817	Yes
FGF19	FGF19	fibroblast growth factor 19	PI3K-Akt Signaling, Insulin Signaling, FGFR Signaling, MAPK Signaling, Melanoma	9965	Yes
FGF2	FGF2	fibroblast growth factor 2	PI3K-Akt Signaling, Immortality & Stemness, Insulin Signaling, FGFR Signaling, Differentiation, MAPK Signaling, Melanoma, Other Interleukin Signaling	2247	No
FGF20	FGF20	fibroblast growth factor 20	PI3K-Akt Signaling, Insulin Signaling, FGFR Signaling, MAPK Signaling, Melanoma	26281	Yes
FGF21	FGF21	fibroblast growth factor 21	PI3K-Akt Signaling, MAPK Signaling, Melanoma	26291	Yes
FGF22	FGF22	fibroblast growth factor 22	PI3K-Akt Signaling, Insulin Signaling, FGFR Signaling, MAPK Signaling, Melanoma	27006	Yes
FGF23	FGF23	fibroblast growth factor 23	PI3K-Akt Signaling, Insulin Signaling, FGFR Signaling, MAPK Signaling, Melanoma	8074	Yes
FGF3	FGF3	fibroblast growth factor 3	PI3K-Akt Signaling, Insulin Signaling, FGFR Signaling, MAPK Signaling, Melanoma	2248	No
FGF4	FGF4	fibroblast growth factor 4	PI3K-Akt Signaling, Insulin Signaling, FGFR Signaling, MAPK Signaling, Melanoma	2249	Yes
FGF5	FGF5	fibroblast growth factor 5	PI3K-Akt Signaling, MAPK Signaling, Melanoma	2250	Yes
FGF6	FGF6	fibroblast growth factor 6	PI3K-Akt Signaling, Insulin Signaling, FGFR Signaling, MAPK Signaling, Melanoma	2251	Yes
FGF7	FGF7	fibroblast growth factor 7	PI3K-Akt Signaling, Insulin Signaling, FGFR Signaling, MAPK Signaling, Melanoma	2252	No
FGF8	FGF8	fibroblast growth factor 8	PI3K-Akt Signaling, Oxidative Stress, MAPK Signaling, Melanoma	2253	Yes
FGF9	FGF9	fibroblast growth factor 9	PI3K-Akt Signaling, Insulin Signaling, FGFR Signaling, MAPK Signaling, Melanoma	2254	Yes
FGFR1	FGFR1	fibroblast growth factor receptor 1	Prostate Cancer, PI3K-Akt Signaling, EMT, MAPK Signaling, Melanoma	2260	Yes
FGFR2	FGFR2	fibroblast growth factor receptor 2	Prostate Cancer, PI3K-Akt Signaling, Endocytosis, MAPK Signaling	2263	Yes
FGFR3	FGFR3	fibroblast growth factor receptor 3	PI3K-Akt Signaling, Endocytosis, MAPK Signaling	2261	No
FGFR4	FGFR4	fibroblast growth factor receptor 4	PI3K-Akt Signaling, Insulin Signaling, Endocytosis, FGFR Signaling, MAPK Signaling	2264	Yes
FH	FH	fumarate hydratase	IDH1/2, Mitochondrial Metabolism / TCA	2271	Yes
FLG	FLG	filaggrin	Cell Adhesion & Motility, Differentiation	2312	Yes
FLNA	FLNA	filamin A	Cell Adhesion & Motility, Interferon Response Genes, MAPK Signaling	2316	Yes
FLNB	FLNB	filamin B	Cell Adhesion & Motility, Interferon Response Genes, MAPK Signaling	2317	Yes
FLNC	FLNC	filamin C	Cell Adhesion & Motility, MAPK Signaling	2318	Yes
FLT1	FLT1	fms related receptor tyrosine kinase 1	Cell Adhesion & Motility, Epigenetic Modification, PI3K-Akt Signaling, HIF1 Signaling, MAPK Signaling	2321	Yes
FLT3	FLT3	fms related receptor tyrosine kinase 3	Epigenetic Modification, PI3K-Akt Signaling, Insulin Signaling, Leukemia, MAPK Signaling	2322	Yes
FLT3LG	FLT3LG	fms related receptor tyrosine kinase 3 ligand	PI3K-Akt Signaling, Insulin Signaling, MAPK Signaling	2323	Yes
FN1	FN1	fibronectin 1	Cell Adhesion & Motility, PI3K-Akt Signaling, EMT, Myc, MAPK Signaling, Other Interleukin Signaling, MET Signaling	2335	Yes
FOLH1	FOLH1B,FOLH1	folate hydrolase 1	Glutamine Metabolism, Amino Acid Synthesis & Transport	2346	Yes
FOS	FOS	Fos proto-oncogene, AP-1 transcription factor subunit	Estrogen Signaling, BCR Signaling, IL-17 Signaling, Apoptosis, TLR Signaling, TNF Signaling, Oxidative Stress, Senescence, p53 Signaling, TCR Signaling, Myeloid Inflammation, MAPK Signaling, Other Interleukin Signaling	2353	Yes
FOSL1	FOSL1	FOS like 1, AP-1 transcription factor subunit	Oxidative Stress, Wnt Signaling	8061	Yes
FOXA1	FOXA1	forkhead box A1	Estrogen Signaling, EMT	3169	Yes
FOXA2	FOXA2	forkhead box A2	Differentiation	3170	Yes
FOXC1	FOXC1	forkhead box C1	Differentiation	2296	Yes
FOXJ1	FOXJ1	forkhead box J1	Differentiation	2302	Yes
FOXL2	FOXL2	forkhead box L2	Differentiation	668	No
FOXM1	FOXM1	forkhead box M1	Cell Cycle, EMT, Senescence	2305	Yes
FOXO4	FOXO4	forkhead box O4	FoxO Signaling, PI3K-Akt Signaling	4303	Yes
FOXP3	FOXP3	forkhead box P3	TH17 Differentiation, Treg Differentiation, T cells	50943	Yes
FPR1	FPR1	formyl peptide receptor 1	GPCR Signaling, Neutrophil Degranulation, Other Interleukin Signaling, NO Signaling	2357	Yes
FPR2	FPR2	formyl peptide receptor 2	GPCR Signaling, Neutrophil Degranulation	2358	No
FPR3	FPR3	formyl peptide receptor 3	GPCR Signaling, Lymphocyte Trafficking	2359	Yes
FST	FST	follistatin	TGF-beta Signaling	10468	No
FSTL3	FSTL3	follistatin like 3	TGF-beta Signaling	10272	No
FUBP1	FUBP1	far upstream element binding protein 1	RNA Processing	8880	Yes
FUT4	FUT4	fucosyltransferase 4	GPCR Signaling	2526	Yes
FUT5	FUT5	fucosyltransferase 5	Glycosylation	2527	No
FUT7	FUT7	fucosyltransferase 7	GPCR Signaling	2529	Yes
FUT8	FUT8	fucosyltransferase 8	Epigenetic Modification, Oxidative Stress, Glycosylation	2530	Yes
FYN	FYN	FYN proto-oncogene, Src family tyrosine kinase	BCR Signaling, Cell Adhesion & Motility, VEGF Signaling, PI3K-Akt Signaling, Oxidative Stress, TCR Signaling, NK Activity, Glycan Sensing, ERBB2 Signaling, Differentiation, Myeloid Inflammation, MAPK Signaling, Phagocytosis, Other Interleukin Signaling	2534	Yes
FZD1	FZD1	frizzled class receptor 1	GPCR Signaling, Oxidative Stress, mTOR Signaling, Wnt Signaling	8321	Yes
FZD10	FZD10	frizzled class receptor 10	GPCR Signaling, mTOR Signaling, Wnt Signaling	11211	No
FZD2	FZD2	frizzled class receptor 2	GPCR Signaling, mTOR Signaling, Wnt Signaling	2535	Yes
FZD3	FZD3	frizzled class receptor 3	GPCR Signaling, mTOR Signaling, Wnt Signaling	7976	Yes
FZD4	FZD4	frizzled class receptor 4	GPCR Signaling, Endocytosis, mTOR Signaling, Wnt Signaling	8322	Yes
FZD5	FZD5	frizzled class receptor 5	GPCR Signaling, mTOR Signaling, Wnt Signaling	7855	No
FZD6	FZD6	frizzled class receptor 6	GPCR Signaling, mTOR Signaling, Wnt Signaling	8323	Yes
FZD7	FZD7	frizzled class receptor 7	GPCR Signaling, mTOR Signaling, Wnt Signaling	8324	Yes
FZD8	FZD8	frizzled class receptor 8	GPCR Signaling, mTOR Signaling, Wnt Signaling	8325	Yes
FZD9	FZD9	frizzled class receptor 9	GPCR Signaling, mTOR Signaling, Wnt Signaling	8326	No
G6PD	G6PD	glucose-6-phosphate dehydrogenase	Internal Reference, Oxidative Stress, p53 Signaling, Pentose Phosphate	2539	Yes
GABPA	GABPA	GA binding protein transcription factor subunit alpha	Mitochondrial Metabolism / TCA	2551	Yes
GADD45A	GADD45A	growth arrest and DNA damage inducible alpha	FoxO Signaling, Cell Cycle, Epigenetic Modification, Apoptosis, NF-kB Signaling, Myc, Senescence, Glioma, p53 Signaling, Leukemia, MAPK Signaling, Melanoma, DNA Damage Repair	1647	Yes
GADD45B	GADD45B	growth arrest and DNA damage inducible beta	FoxO Signaling, Cell Cycle, Epigenetic Modification, Apoptosis, NF-kB Signaling, Senescence, Glioma, p53 Signaling, Leukemia, MAPK Signaling, Melanoma	4616	Yes
GADD45G	GADD45G	growth arrest and DNA damage inducible gamma	FoxO Signaling, Cell Cycle, Epigenetic Modification, Apoptosis, NF-kB Signaling, Senescence, Glioma, p53 Signaling, Leukemia, MAPK Signaling, Melanoma, DNA Damage Repair	10912	Yes
GADL1	GADL1	glutamate decarboxylase like 1	Glutamine Metabolism	339896	No
GAGE1	GAGE1	G antigen 1	Cancer Antigens	2543	No
GAS1	GAS1	growth arrest specific 1	Hedgehog Signaling	2619	Yes
GATA1	GATA1	GATA binding protein 1	Epigenetic Modification	2623	Yes
GATA2	GATA2	GATA binding protein 2	Epigenetic Modification, Differentiation	2624	Yes
GATA3	GATA3	GATA binding protein 3	Estrogen Signaling, TH2 Differentiation, TH1 Differentiation, TH9 Differentiation, Other Interleukin Signaling	2625	Yes
GBP1	GBP1	guanylate binding protein 1	Type II Interferon Signaling, NLR Signaling	2633	Yes
GBP2	GBP2	guanylate binding protein 2	Type I Interferon Signaling, Type II Interferon Signaling, NLR Signaling	2634	Yes
GBP4	GBP4	guanylate binding protein 4	Type II Interferon Signaling, NLR Signaling	115361	Yes
GDF15	GDF15	growth differentiation factor 15	Matrix Remodeling and Metastasis	9518	No
GDF6	GDF6	growth differentiation factor 6	TGF-beta Signaling	392255	Yes
GHR	GHR	growth hormone receptor	JAK-STAT Signaling, PI3K-Akt Signaling	2690	Yes
GIMAP4	GIMAP4	GTPase, IMAP family member 4	Apoptosis	55303	Yes
GIMAP6	GIMAP6	GTPase, IMAP family member 6	T cells	474344	Yes
GLI1	GLI1	GLI family zinc finger 1	EMT, Hedgehog Signaling	2735	Yes
GLI3	GLI3	GLI family zinc finger 3	Hedgehog Signaling	2737	Yes
GLS	GLS	glutaminase	p53 Signaling, Glutamine Metabolism, Arginine Metabolism, Amino Acid Synthesis & Transport	2744	Yes
GLUD1	GLUD1	glutamate dehydrogenase 1	Glutamine Metabolism, Mitochondrial Metabolism / TCA, Arginine Metabolism, Amino Acid Synthesis & Transport	2746	Yes
GLUL	GLUL	glutamate-ammonia ligase	Glutamine Metabolism, Arginine Metabolism, Amino Acid Synthesis & Transport	2752	No
GMIP	GMIP	GEM interacting protein	Myeloid Inflammation	51291	Yes
GNA11	GNA11	G protein subunit alpha 11	GPCR Signaling	2767	Yes
GNAQ	GNAQ	G protein subunit alpha q	GPCR Signaling, Estrogen Signaling	2776	No
GNAS	GNAS	GNAS complex locus	GPCR Signaling, Estrogen Signaling, Purinergic Signaling, Hedgehog Signaling	2778	Yes
GNG12	GNG12	G protein subunit gamma 12	GPCR Signaling, PI3K-Akt Signaling, Chemokine Signaling, MAPK Signaling, Wnt Signaling	55970	No
GNG4	GNG4	G protein subunit gamma 4	GPCR Signaling, PI3K-Akt Signaling, Chemokine Signaling, Wnt Signaling	2786	No
GNG7	GNG7	G protein subunit gamma 7	GPCR Signaling, PI3K-Akt Signaling, Chemokine Signaling, Wnt Signaling	2788	Yes
GNGT1	GNGT1	G protein subunit gamma transducin 1	GPCR Signaling, PI3K-Akt Signaling, Chemokine Signaling, Wnt Signaling	2792	No
GNLY	GNLY	granulysin	Host Defense Peptides	10578	Yes
GOT1	GOT1	glutamic-oxaloacetic transaminase 1	Arginine Metabolism, Amino Acid Synthesis & Transport	2805	Yes
GOT2	GOT2	glutamic-oxaloacetic transaminase 2	Arginine Metabolism, Amino Acid Synthesis & Transport	2806	Yes
GPC4	GPC4	glypican 4	GPCR Signaling, Vitamin & Cofactor Metabolism, Wnt Signaling	2239	No
GPI	GPI	glucose-6-phosphate isomerase	Glycolysis & Glucose Transport, Internal Reference, Neutrophil Degranulation, p53 Signaling, Pentose Phosphate	2821	Yes
GPR160	GPR160	G protein-coupled receptor 160	Cell Cycle	26996	Yes
GPSM3	GPSM3	G protein signaling modulator 3	GPCR Signaling	63940	Yes
GPT	GPT	glutamic--pyruvic transaminase	Glutamine Metabolism, Arginine Metabolism, Amino Acid Synthesis & Transport	2875	Yes
GPX1	GPX1	glutathione peroxidase 1	Lipid Metabolism, Oxidative Stress	2876	Yes
GPX4	GPX4	glutathione peroxidase 4	Lipid Metabolism, Oxidative Stress	2879	Yes
GRB2	GRB2	growth factor receptor bound protein 2	Estrogen Signaling, BCR Signaling, Cell Adhesion & Motility, FoxO Signaling, JAK-STAT Signaling, Prostate Cancer, PI3K-Akt Signaling, Insulin Signaling, Glioma, Chemokine Signaling, IL-2 Signaling, TCR Signaling, NK Activity, mTOR Signaling, Myeloid Inflammation, Leukemia, MAPK Signaling	2885	Yes
GRB7	GRB7	growth factor receptor bound protein 7	PDGF Signaling, ERBB2 Signaling, Differentiation	2886	No
GRIA3	GRIA3	glutamate ionotropic receptor AMPA type subunit 3	Epigenetic Modification, Ion Transport	2892	No
GRIN1	GRIN1	glutamate ionotropic receptor NMDA type subunit 1	Ion Transport, Differentiation, MAPK Signaling	2902	Yes
GRIN2A	GRIN2A	glutamate ionotropic receptor NMDA type subunit 2A	Differentiation	2903	No
GRIN2B	GRIN2B	glutamate ionotropic receptor NMDA type subunit 2B	Differentiation, MAPK Signaling	2904	Yes
GSK3B	GSK3B	glycogen synthase kinase 3 beta	BCR Signaling, Cell Adhesion & Motility, Prostate Cancer, Cell Cycle, PI3K-Akt Signaling, EMT, Insulin Signaling, Chemokine Signaling, Hedgehog Signaling, TCR Signaling, mTOR Signaling, Differentiation, Wnt Signaling	2932	Yes
GTF2H3	GTF2H3	general transcription factor IIH subunit 3	p53 Signaling, DNA Damage Repair	2967	Yes
GTF3C1	GTF3C1	general transcription factor IIIC subunit 1	RNA Processing	2975	Yes
GUSB	GUSB	glucuronidase beta	Internal Reference, Neutrophil Degranulation, Lysosome	2990	Yes
GZMA	GZMA	granzyme A	Cytotoxicity	3001	Yes
GZMB	GZMB	granzyme B	Epigenetic Modification, Cytotoxicity, Apoptosis, NK Activity, Notch Signaling, T cells	3002	Yes
GZMH	GZMH	granzyme H	Cytotoxicity	2999	Yes
GZMK	GZMK	granzyme K	Cytotoxicity	3003	Yes
GZMM	GZMM	granzyme M	Complement System, Cytotoxicity	3004	Yes
H2AX	H2AX	H2A.X variant histone	Estrogen Signaling, Cell Cycle, Epigenetic Modification, Immortality & Stemness, Senescence, Differentiation, Wnt Signaling, DNA Damage Repair, Notch Signaling	3014	Yes
H3.3A	H3-3A,H3P6	H3.3 Histone A	Estrogen Signaling, Cell Cycle, Epigenetic Modification, Senescence, Differentiation, Wnt Signaling, Notch Signaling	3020	Yes
H3.5	H3-5	H3.5 Histone	Epigenetic Modification	440093	Yes
H3C10	H3C10	H3 clustered histone 10	Epigenetic Modification	8357	Yes
H3C2	H3C2	H3 clustered histone 2	Epigenetic Modification	8358	Yes
H3C8	H3C8	H3 clustered histone 8	Epigenetic Modification	8355	Yes
HACD2	HACD2	3-hydroxyacyl-CoA dehydratase 2	Lipid Metabolism, Fatty Acid Synthesis	201562	Yes
HAMP	HAMP	hepcidin antimicrobial peptide	TGF-beta Signaling	57817	Yes
HAVCR2	HAVCR2	hepatitis A virus cellular receptor 2	T-cell Checkpoints, Immune Exhaustion, IL-2 Signaling, T cells	84868	Yes
HCK	HCK	HCK proto-oncogene, Src family tyrosine kinase	Chemokine Signaling, Phagocytosis, Other Interleukin Signaling	3055	Yes
HDAC1	HDAC1	histone deacetylase 1	Androgen Signaling, Estrogen Signaling, Cell Cycle, Epigenetic Modification, EMT, Leukemia, TGF-beta Signaling, Wnt Signaling, Notch Signaling	3065	Yes
HDAC10	HDAC10	histone deacetylase 10	Epigenetic Modification, Notch Signaling	83933	Yes
HDAC11	HDAC11	histone deacetylase 11	Notch Signaling	79885	Yes
HDAC2	HDAC2	histone deacetylase 2	Cell Cycle, Epigenetic Modification, Oxidative Stress, Differentiation, Leukemia, Notch Signaling	3066	Yes
HDAC3	HDAC3	histone deacetylase 3	Circadian Clock, Internal Reference, Epigenetic Modification, Lipid Metabolism, Differentiation, Mitochondrial Metabolism / TCA, Notch Signaling	8841	Yes
HDAC4	HDAC4	histone deacetylase 4	Notch Signaling	9759	Yes
HDAC5	HDAC5	histone deacetylase 5	Notch Signaling	10014	Yes
HDAC6	HDAC6	histone deacetylase 6	Androgen Signaling, Autophagy, Oxidative Stress, Notch Signaling, Cilium Assembly	10013	Yes
HDC	HDC	histidine decarboxylase	Amino Acid Synthesis & Transport	3067	Yes
HELLS	HELLS	helicase, lymphoid specific	Epigenetic Modification	3070	Yes
HERC6	HERC6	HECT and RLD domain containing E3 ubiquitin protein ligase family member 6	MHC Class I Antigen Presentation	55008	Yes
HES1	HES1	hes family bHLH transcription factor 1	Neuroendocrine Function, Differentiation, Notch Signaling	3280	Yes
HES5	HES5	hes family bHLH transcription factor 5	Notch Signaling	388585	Yes
HEY1	HEY1	hes related family bHLH transcription factor with YRPW motif 1	Hedgehog Signaling, Notch Signaling	23462	No
HGF	HGF	hepatocyte growth factor	Cell Adhesion & Motility, PI3K-Akt Signaling, EMT, Oxidative Stress, MAPK Signaling, Melanoma, Other Interleukin Signaling, MET Signaling	3082	Yes
HHEX	HHEX	hematopoietically expressed homeobox	Epigenetic Modification	3087	Yes
HHIP	HHIP	hedgehog interacting protein	Hedgehog Signaling	64399	Yes
HIF1A	HIF1A	hypoxia inducible factor 1 subunit alpha	TH17 Differentiation, Circadian Clock, EMT, Autophagy, Immortality & Stemness, Oxidative Stress, HIF1 Signaling, Other Interleukin Signaling, Notch Signaling	3091	Yes
HK1	HK1	hexokinase 1	Glycolysis & Glucose Transport, Insulin Signaling, HIF1 Signaling	3098	Yes
HK2	HK2	hexokinase 2	Glycolysis & Glucose Transport, Myc, Insulin Signaling, HIF1 Signaling	3099	Yes
HLA.A	HLA-A	Major Histocompatibility Complex, Class I, A	Type I Interferon Signaling, MHC Class I Antigen Presentation, Neutrophil Degranulation, Type II Interferon Signaling, Senescence, Endocytosis, Lymphocyte Trafficking, NK Activity, Lymphocyte Regulation, Phagocytosis	3105	Yes
HLA.B	HLA-B	Major Histocompatibility Complex, Class I, B	Type I Interferon Signaling, MHC Class I Antigen Presentation, Neutrophil Degranulation, Type II Interferon Signaling, Senescence, Endocytosis, Lymphocyte Trafficking, NK Activity, Lymphocyte Regulation, Phagocytosis	3106	Yes
HLA.C	HLA-C	Major Histocompatibility Complex, Class I, C	Type I Interferon Signaling, MHC Class I Antigen Presentation, Neutrophil Degranulation, Type II Interferon Signaling, Senescence, Endocytosis, Lymphocyte Trafficking, NK Activity, Lymphocyte Regulation, Phagocytosis	3107	Yes
HLA.DMA	HLA-DMA	Major Histocompatibility Complex, Class II, DM Alpha	MHC Class II Antigen Presentation, Lymphocyte Trafficking, Phagocytosis	3108	Yes
HLA.DMB	HLA-DMB	Major Histocompatibility Complex, Class II, DM Beta	MHC Class II Antigen Presentation, Lymphocyte Trafficking, Phagocytosis	3109	Yes
HLA.DOA	HLA-DOA	Major Histocompatibility Complex, Class II, DO Alpha	MHC Class II Antigen Presentation, Lymphocyte Trafficking, Phagocytosis	3111	Yes
HLA.DOB	HLA-DOB	Major Histocompatibility Complex, Class II, DO Beta	MHC Class II Antigen Presentation, Lymphocyte Trafficking, Phagocytosis	3112	Yes
HLA.DPA1	HLA-DPA1	Major Histocompatibility Complex, Class II, DP Alpha 1	MHC Class II Antigen Presentation, Type II Interferon Signaling, TCR Signaling, Lymphocyte Trafficking, Phagocytosis	3113	Yes
HLA.DPB1	HLA-DPB1	Major Histocompatibility Complex, Class II, DP Beta 1	MHC Class II Antigen Presentation, Type II Interferon Signaling, TCR Signaling, Lymphocyte Trafficking, Phagocytosis	3115	Yes
HLA.DQA1	HLA-DQA1	Major Histocompatibility Complex, Class II, DQ Alpha 1	MHC Class II Antigen Presentation, Type II Interferon Signaling, TCR Signaling, Lymphocyte Trafficking, Phagocytosis	3117	Yes
HLA.DQA2	HLA-DQA2	Major Histocompatibility Complex, Class II, DQ Alpha 2	MHC Class II Antigen Presentation, Type II Interferon Signaling, TCR Signaling, Lymphocyte Trafficking, Phagocytosis	3118	Yes
HLA.DQB1	HLA-DQB1	Major Histocompatibility Complex, Class II, DQ Beta 1	MHC Class II Antigen Presentation, Type II Interferon Signaling, TCR Signaling, Lymphocyte Trafficking, Phagocytosis	3119	Yes
HLA.DRA	HLA-DRA	Major Histocompatibility Complex, Class II, DR Alpha	MHC Class II Antigen Presentation, Type II Interferon Signaling, TCR Signaling, Lymphocyte Trafficking, Phagocytosis	3122	Yes
HLA.DRB	HLA-DRB1	Major Histocompatibility Complex, Class II, DR Beta 1	MHC Class II Antigen Presentation, Type II Interferon Signaling, TCR Signaling, Lymphocyte Trafficking, Phagocytosis	3123	Yes
HLA.DRB3	HLA-DRB3	Major Histocompatibility Complex, Class II, DR Beta 3	MHC Class II Antigen Presentation, Type II Interferon Signaling, TCR Signaling, Lymphocyte Trafficking, Phagocytosis	3125	Yes
HLA.DRB4	HLA-DRB4	Major Histocompatibility Complex, Class II, DR Beta 4	MHC Class II Antigen Presentation, Type II Interferon Signaling, TCR Signaling, Lymphocyte Trafficking, Phagocytosis	3126	Yes
HLA.DRB5	HLA-DRB5	Major Histocompatibility Complex, Class II, DR Beta 5	MHC Class II Antigen Presentation, Type II Interferon Signaling, TCR Signaling, Lymphocyte Trafficking, Phagocytosis	3127	No
HLA.E	HLA-E	Major Histocompatibility Complex, Class I, E	Type I Interferon Signaling, MHC Class I Antigen Presentation, Type II Interferon Signaling, Senescence, Endocytosis, Lymphocyte Trafficking, NK Activity, Lymphocyte Regulation, Phagocytosis	3133	Yes
HLA.F	HLA-F	Major Histocompatibility Complex, Class I, F	Type I Interferon Signaling, MHC Class I Antigen Presentation, Type II Interferon Signaling, Senescence, Endocytosis, Lymphocyte Trafficking, Lymphocyte Regulation, Phagocytosis	3134	Yes
HLA.G	HLA-G	Major Histocompatibility Complex, Class I, G	Type I Interferon Signaling, MHC Class I Antigen Presentation, Type II Interferon Signaling, Senescence, Endocytosis, Lymphocyte Trafficking, NK Activity, Lymphocyte Regulation, Phagocytosis	3135	Yes
HMGA1	HMGA1	high mobility group AT-hook 1	Senescence	3159	Yes
HMGA2	HMGA2	high mobility group AT-hook 2	Epigenetic Modification, EMT, Senescence	8091	Yes
HMGB1	HMGB1	high mobility group box 1	RAGE Signaling, Neutrophil Degranulation, IL-1 Signaling, EMT, RNA Sensing, Apoptosis, TLR Signaling, Autophagy, DNA Damage Repair	3146	Yes
HMGN5	HMGN5	high mobility group nucleosome binding domain 5	RNA Processing	79366	No
HNF1A	HNF1A	HNF1 homeobox A	Oxidative Stress, Differentiation	6927	Yes
HOXA10	HOXA10	homeobox A10	Epigenetic Modification	3206	No
HOXA11	HOXA11	homeobox A11	Epigenetic Modification	3207	Yes
HOXA9	HOXA9	homeobox A9	Epigenetic Modification	3205	Yes
HPGD	HPGD	15-hydroxyprostaglandin dehydrogenase	Androgen Signaling, Prostaglandin Inflammation, Epigenetic Modification, Lipid Metabolism	3248	Yes
HPRT1	HPRT1	hypoxanthine phosphoribosyltransferase 1	Internal Reference, Nucleotide Synthesis	3251	Yes
HRAS	HRAS	HRas proto-oncogene, GTPase	GPCR Signaling, Estrogen Signaling, BCR Signaling, PDGF Signaling, Cell Adhesion & Motility, FoxO Signaling, JAK-STAT Signaling, Prostate Cancer, EGFR Signaling, VEGF Signaling, PI3K-Akt Signaling, Apoptosis, Autophagy, Senescence, Insulin Signaling, Glioma, Chemokine Signaling, Endocytosis, TCR Signaling, NK Activity, Glycan Sensing, FGFR Signaling, mTOR Signaling, ERBB2 Signaling, Differentiati…	3265	Yes
HSD11B1	HSD11B1	hydroxysteroid 11-beta dehydrogenase 1	Lipid Metabolism	3290	Yes
HSD17B8	HSD17B8	hydroxysteroid 17-beta dehydrogenase 8	Lipid Metabolism, Fatty Acid Synthesis	7923	Yes
HSP90B1	HSP90B1	heat shock protein 90 beta family member 1	Estrogen Signaling, Proteotoxic Stress, Prostate Cancer, PI3K-Akt Signaling, TLR Signaling, Dendritic Cells, Other Interleukin Signaling	7184	Yes
HSPA1A	HSPA1A	heat shock protein family A (Hsp70) member 1A	Estrogen Signaling, Proteotoxic Stress, Neutrophil Degranulation, Oxidative Stress, Endocytosis, MAPK Signaling	3303	Yes
HSPA2	HSPA2	heat shock protein family A (Hsp70) member 2	Estrogen Signaling, Proteotoxic Stress, Cell Cycle, Endocytosis, Ion Transport, MAPK Signaling	3306	No
HSPA6	HSPA7,HSPA6	heat shock protein family A (Hsp70) member 6	Estrogen Signaling, Proteotoxic Stress, Neutrophil Degranulation, Endocytosis, MAPK Signaling	3310	Yes
HSPB1	HSPB1	heat shock protein family B (small) member 1	VEGF Signaling, Oxidative Stress, MAPK Signaling	3315	Yes
IBSP	IBSP	integrin binding sialoprotein	Cell Adhesion & Motility, PI3K-Akt Signaling	3381	No
ICAM1	ICAM1	intercellular adhesion molecule 1	Type II Interferon Signaling, NF-kB Signaling, TNF Signaling, Lymphocyte Trafficking, NK Activity, Lymphocyte Regulation, Other Interleukin Signaling	3383	Yes
ICAM2	ICAM2	intercellular adhesion molecule 2	Lymphocyte Trafficking, NK Activity, Lymphocyte Regulation, Glycan Sensing	3384	Yes
ICAM3	ICAM3	intercellular adhesion molecule 3	Lymphocyte Trafficking, Lymphocyte Regulation, Glycan Sensing	3385	Yes
ICAM4	ICAM4	intercellular adhesion molecule 4 (Landsteiner-Wiener blood group)	Lymphocyte Regulation	3386	Yes
ICAM5	ICAM5	intercellular adhesion molecule 5	Lymphocyte Regulation	7087	Yes
ICOS	ICOS	inducible T cell costimulator	T-cell Checkpoints, TCR Signaling, Lymphocyte Trafficking, T cells	29851	Yes
ICOSLG	LOC102723996,ICOSLG	inducible T cell costimulator ligand	T-cell Checkpoints, Lymphocyte Trafficking	23308	Yes
ID1	ID1	inhibitor of DNA binding 1	EMT, Senescence, TGF-beta Signaling	3397	Yes
ID2	ID2	inhibitor of DNA binding 2	Androgen Signaling, Epigenetic Modification, TGF-beta Signaling	3398	Yes
ID4	ID4	inhibitor of DNA binding 4	TGF-beta Signaling	3400	No
IDH1	IDH1	isocitrate dehydrogenase (NADP(+)) 1	Neutrophil Degranulation, Oxidative Stress, Vitamin & Cofactor Metabolism, IDH1/2	3417	Yes
IDH2	IDH2	isocitrate dehydrogenase (NADP(+)) 2	IDH1/2, Mitochondrial Metabolism / TCA	3418	Yes
IDO1	IDO1	indoleamine 2,3-dioxygenase 1	Tryptophan & Kynurenine Metabolism, T cells	3620	Yes
IER3	IER3	immediate early response 3	Matrix Remodeling and Metastasis	8870	Yes
IFI16	IFI16	interferon gamma inducible protein 16	NLR Signaling, DNA Sensing	3428	Yes
IFI27	IFI27	interferon alpha inducible protein 27	Type I Interferon Signaling	3429	Yes
IFI35	IFI35	interferon induced protein 35	Type I Interferon Signaling	3430	Yes
IFI6	IFI6	interferon alpha inducible protein 6	Type I Interferon Signaling	2537	Yes
IFIH1	IFIH1	interferon induced with helicase C domain 1	RNA Sensing	64135	Yes
IFIT1	IFIT1	interferon induced protein with tetratricopeptide repeats 1	Type I Interferon Signaling, Interferon Response Genes	3434	Yes
IFIT2	IFIT2	interferon induced protein with tetratricopeptide repeats 2	Type I Interferon Signaling	3433	Yes
IFIT3	IFIT3	interferon induced protein with tetratricopeptide repeats 3	Type I Interferon Signaling	3437	Yes
IFITM1	IFITM1	interferon induced transmembrane protein 1	Type I Interferon Signaling, BCR Signaling, Lymphocyte Regulation	8519	Yes
IFITM2	IFITM2	interferon induced transmembrane protein 2	Type I Interferon Signaling	10581	Yes
IFNA1	IFNA1	interferon alpha 1	Type I Interferon Signaling, JAK-STAT Signaling, PI3K-Akt Signaling, RNA Sensing, TLR Signaling, NLR Signaling, NK Activity, DNA Sensing	3439	Yes
IFNA2	IFNA2	interferon alpha 2	Type I Interferon Signaling, JAK-STAT Signaling, PI3K-Akt Signaling, RNA Sensing, TLR Signaling, NLR Signaling, NK Activity, DNA Sensing	3440	No
IFNA7.17	IFNA7	Interferon Alpha 7	Type I Interferon Signaling, JAK-STAT Signaling, PI3K-Akt Signaling, RNA Sensing, TLR Signaling, NLR Signaling, NK Activity, DNA Sensing	3444	No
IFNA8	IFNA8	interferon alpha 8	Type I Interferon Signaling, JAK-STAT Signaling, PI3K-Akt Signaling, RNA Sensing, TLR Signaling, NLR Signaling, NK Activity, DNA Sensing	3445	No
IFNAR1	IFNAR1	interferon alpha and beta receptor subunit 1	Type I Interferon Signaling, JAK-STAT Signaling, PI3K-Akt Signaling, TLR Signaling, NLR Signaling, NK Activity	3454	Yes
IFNAR2	IFNAR2	interferon alpha and beta receptor subunit 2	JAK-STAT Signaling, PI3K-Akt Signaling, TLR Signaling, NLR Signaling, NK Activity	3455	Yes
IFNB1	IFNB1	interferon beta 1	Type I Interferon Signaling, JAK-STAT Signaling, PI3K-Akt Signaling, RNA Sensing, TLR Signaling, TNF Signaling, Senescence, NLR Signaling, NK Activity, DNA Sensing	3456	No
IFNG	IFNG	interferon gamma	JAK-STAT Signaling, Type II Interferon Signaling, TH1 Differentiation, TCR Signaling, NK Activity, HIF1 Signaling, Other Interleukin Signaling, TGF-beta Signaling, T cells	3458	Yes
IFNGR1	IFNGR1	interferon gamma receptor 1	JAK-STAT Signaling, Type II Interferon Signaling, TH1 Differentiation, NK Activity, HIF1 Signaling	3459	Yes
IFNGR2	IFNGR2	interferon gamma receptor 2	JAK-STAT Signaling, Type II Interferon Signaling, TH1 Differentiation, NK Activity, HIF1 Signaling	3460	Yes
IFNL1	IFNL1	interferon lambda 1	Type III Interferon Signaling, JAK-STAT Signaling, Other Interleukin Signaling	282618	No
IFNL2	IFNL2,IFNL3	interferon lambda 2	Type III Interferon Signaling, JAK-STAT Signaling, Other Interleukin Signaling	282616	Yes
IGF1	IGF1	insulin like growth factor 1	Cell Adhesion & Motility, FoxO Signaling, Prostate Cancer, Epigenetic Modification, PI3K-Akt Signaling, EMT, AMPK Signaling, Glioma, p53 Signaling, mTOR Signaling, HIF1 Signaling, MAPK Signaling, Melanoma	3479	No
IGF1R	IGF1R	insulin like growth factor 1 receptor	Cell Adhesion & Motility, FoxO Signaling, Prostate Cancer, Epigenetic Modification, PI3K-Akt Signaling, EMT, AMPK Signaling, Autophagy, Glioma, Endocytosis, mTOR Signaling, HIF1 Signaling, MAPK Signaling, Melanoma	3480	Yes
IGF2R	IGF2R	insulin like growth factor 2 receptor	Neutrophil Degranulation, Lysosome, Endocytosis	3482	Yes
IGFBP3	IGFBP3	insulin like growth factor binding protein 3	Epigenetic Modification, Senescence, p53 Signaling	3486	Yes
IGLL1	IGLL1	immunoglobulin lambda like polypeptide 1	B cells	3543	Yes
IHH	IHH	Indian hedgehog signaling molecule	GPCR Signaling, Hedgehog Signaling	3549	No
IKBKB	IKBKB	inhibitor of nuclear factor kappa B kinase subunit beta	BCR Signaling, FoxO Signaling, Prostate Cancer, MHC Class I Antigen Presentation, IL-17 Signaling, PI3K-Akt Signaling, IL-1 Signaling, RNA Sensing, Apoptosis, NF-kB Signaling, TLR Signaling, TNF Signaling, Insulin Signaling, Chemokine Signaling, NLR Signaling, TCR Signaling, Glycan Sensing, mTOR Signaling, DNA Sensing, Myeloid Inflammation, Leukemia, MAPK Signaling	3551	Yes
IKBKE	IKBKE	inhibitor of nuclear factor kappa B kinase subunit epsilon	RNA Sensing, TLR Signaling, NLR Signaling, DNA Sensing	9641	Yes
IKBKG	IKBKG	inhibitor of nuclear factor kappa B kinase regulatory subunit gamma	BCR Signaling, Prostate Cancer, MHC Class I Antigen Presentation, IL-17 Signaling, PI3K-Akt Signaling, IL-1 Signaling, RNA Sensing, Apoptosis, NF-kB Signaling, TLR Signaling, TNF Signaling, Chemokine Signaling, NLR Signaling, TCR Signaling, Glycan Sensing, DNA Sensing, Myeloid Inflammation, Leukemia, MAPK Signaling	8517	Yes
IL10	IL10	interleukin 10	FoxO Signaling, JAK-STAT Signaling, Treg Differentiation, Oxidative Stress, TCR Signaling, Other Interleukin Signaling	3586	Yes
IL10RA	IL10RA	interleukin 10 receptor subunit alpha	JAK-STAT Signaling, Treg Differentiation, Other Interleukin Signaling	3587	Yes
IL11	IL11	interleukin 11	JAK-STAT Signaling, B cells, IL-6 Signaling, T cells	3589	No
IL11RA	IL11RA	interleukin 11 receptor subunit alpha	JAK-STAT Signaling, IL-6 Signaling	3590	Yes
IL12A	IL12A	interleukin 12A	JAK-STAT Signaling, RNA Sensing, TH1 Differentiation, TLR Signaling, Other Interleukin Signaling, T cells	3592	Yes
IL12B	IL12B	interleukin 12B	TH17 Differentiation, JAK-STAT Signaling, RNA Sensing, TH1 Differentiation, TLR Signaling, Other Interleukin Signaling, T cells	3593	Yes
IL12RB1	IL12RB1	interleukin 12 receptor subunit beta 1	TH17 Differentiation, JAK-STAT Signaling, TH1 Differentiation, Other Interleukin Signaling, T cells	3594	Yes
IL12RB2	IL12RB2	interleukin 12 receptor subunit beta 2	JAK-STAT Signaling, TH1 Differentiation, Other Interleukin Signaling, T cells	3595	No
IL13	IL13	interleukin 13	JAK-STAT Signaling, IL-1 Signaling, TH2 Differentiation, Myeloid Inflammation, Other Interleukin Signaling, T cells	3596	No
IL13RA1	IL13RA1	interleukin 13 receptor subunit alpha 1	JAK-STAT Signaling, Other Interleukin Signaling, T cells	3597	Yes
IL13RA2	IL13RA2	interleukin 13 receptor subunit alpha 2	JAK-STAT Signaling, Other Interleukin Signaling, T cells	3598	No
IL15	IL15	interleukin 15	JAK-STAT Signaling, TNF Signaling, IL-2 Signaling	3600	Yes
IL15RA	IL15RA	interleukin 15 receptor subunit alpha	JAK-STAT Signaling, IL-2 Signaling	3601	No
IL16	IL16	interleukin 16	Other Interleukin Signaling	3603	Yes
IL17A	IL17A	interleukin 17A	TH17 Differentiation, IL-17 Signaling, EMT, Other Interleukin Signaling	3605	No
IL17B	IL17B	interleukin 17B	IL-17 Signaling	27190	Yes
IL17F	IL17F	interleukin 17F	TH17 Differentiation, IL-17 Signaling, Other Interleukin Signaling	112744	Yes
IL17RA	IL17RA	interleukin 17 receptor A	IL-17 Signaling	23765	Yes
IL17RB	IL17RB	interleukin 17 receptor B	IL-17 Signaling	55540	Yes
IL18	IL18	interleukin 18	IL-1 Signaling, NLR Signaling, DNA Sensing, Other Interleukin Signaling, T cells	3606	Yes
IL18R1	IL18R1	interleukin 18 receptor 1	IL-1 Signaling, TNF Signaling, T cells	8809	Yes
IL18RAP	IL18RAP	interleukin 18 receptor accessory protein	IL-1 Signaling, Oxidative Stress, T cells	8807	Yes
IL19	IL19	interleukin 19	JAK-STAT Signaling, Other Interleukin Signaling	29949	Yes
IL1A	IL1A	interleukin 1 alpha	IL-1 Signaling, Senescence, MAPK Signaling, Other Interleukin Signaling	3552	Yes
IL1B	IL1B	interleukin 1 beta	TH17 Differentiation, IL-1 Signaling, EMT, NF-kB Signaling, TLR Signaling, TNF Signaling, NLR Signaling, Glycan Sensing, DNA Sensing, MAPK Signaling, Other Interleukin Signaling	3553	Yes
IL1R1	IL1R1	interleukin 1 receptor type 1	TH17 Differentiation, IL-1 Signaling, NF-kB Signaling, MAPK Signaling, Other Interleukin Signaling	3554	Yes
IL1R2	IL1R2	interleukin 1 receptor type 2	Prostate Cancer, Epigenetic Modification, IL-1 Signaling, Other Interleukin Signaling	7850	Yes
IL1RAP	IL1RAP	interleukin 1 receptor accessory protein	TH17 Differentiation, MAPK Signaling	3556	Yes
IL1RAPL2	IL1RAPL2	interleukin 1 receptor accessory protein like 2	IL-17 Signaling	26280	Yes
IL1RL1	IL1RL1	interleukin 1 receptor like 1	IL-1 Signaling	9173	Yes
IL1RL2	IL1RL2	interleukin 1 receptor like 2	IL-1 Signaling	8808	Yes
IL1RN	IL1RN	interleukin 1 receptor antagonist	IL-1 Signaling, Other Interleukin Signaling	3557	Yes
IL2	IL2	interleukin 2	JAK-STAT Signaling, PI3K-Akt Signaling, TH2 Differentiation, TH1 Differentiation, IL-2 Signaling, TCR Signaling, MAPK Signaling, Other Interleukin Signaling, T cells	3558	Yes
IL20RA	IL20RA	interleukin 20 receptor subunit alpha	JAK-STAT Signaling, Other Interleukin Signaling	53832	Yes
IL20RB	IL20RB	interleukin 20 receptor subunit beta	JAK-STAT Signaling, Other Interleukin Signaling	53833	Yes
IL21	IL21	interleukin 21	TH17 Differentiation, JAK-STAT Signaling, IL-2 Signaling	59067	Yes
IL21R	IL21R	interleukin 21 receptor	TH17 Differentiation, JAK-STAT Signaling, IL-2 Signaling	50615	Yes
IL22	IL22	interleukin 22	TH17 Differentiation, JAK-STAT Signaling, Other Interleukin Signaling	50616	Yes
IL22RA1	IL22RA1	interleukin 22 receptor subunit alpha 1	JAK-STAT Signaling, Other Interleukin Signaling	58985	No
IL22RA2	IL22RA2	interleukin 22 receptor subunit alpha 2	JAK-STAT Signaling, Other Interleukin Signaling	116379	No
IL23A	IL23A	interleukin 23 subunit alpha	TH17 Differentiation, JAK-STAT Signaling, Other Interleukin Signaling	51561	Yes
IL23R	IL23R	interleukin 23 receptor	TH17 Differentiation, JAK-STAT Signaling, Other Interleukin Signaling	149233	Yes
IL24	IL24	interleukin 24	JAK-STAT Signaling, Other Interleukin Signaling	11009	Yes
IL25	IL25	interleukin 25	IL-17 Signaling	64806	No
IL26	IL26	interleukin 26	Other Interleukin Signaling	55801	Yes
IL27	IL27	interleukin 27	Other Interleukin Signaling	246778	Yes
IL2RA	IL2RA	interleukin 2 receptor subunit alpha	JAK-STAT Signaling, PI3K-Akt Signaling, TH2 Differentiation, IL-2 Signaling, Endocytosis, MAPK Signaling, Other Interleukin Signaling, T cells	3559	Yes
IL2RB	IL2RB	interleukin 2 receptor subunit beta	JAK-STAT Signaling, Epigenetic Modification, PI3K-Akt Signaling, TH2 Differentiation, IL-2 Signaling, Endocytosis, MAPK Signaling, Other Interleukin Signaling	3560	Yes
IL2RG	IL2RG	interleukin 2 receptor subunit gamma	TH17 Differentiation, JAK-STAT Signaling, PI3K-Akt Signaling, TH2 Differentiation, IL-2 Signaling, Endocytosis, MAPK Signaling, Other Interleukin Signaling	3561	Yes
IL3	IL3	interleukin 3	JAK-STAT Signaling, Epigenetic Modification, PI3K-Akt Signaling, Apoptosis, IL-2 Signaling, Myeloid Inflammation, Leukemia, MAPK Signaling, Other Interleukin Signaling, T cells	3562	Yes
IL32	IL32	interleukin 32	Other Interleukin Signaling	9235	Yes
IL33	IL33	interleukin 33	IL-1 Signaling, DNA Sensing	90865	Yes
IL34	IL34	interleukin 34	Other Interleukin Signaling	146433	Yes
IL3RA	IL3RA	interleukin 3 receptor subunit alpha	JAK-STAT Signaling, PI3K-Akt Signaling, Apoptosis, IL-2 Signaling, Dendritic Cells, MAPK Signaling, Other Interleukin Signaling	3563	Yes
IL4	IL4	interleukin 4	TH17 Differentiation, JAK-STAT Signaling, PI3K-Akt Signaling, IL-1 Signaling, TH2 Differentiation, TCR Signaling, TH9 Differentiation, Myeloid Inflammation, Other Interleukin Signaling, T cells	3565	No
IL4R	IL4R	interleukin 4 receptor	JAK-STAT Signaling, PI3K-Akt Signaling, TH2 Differentiation, Other Interleukin Signaling, T cells	3566	Yes
IL5	IL5	interleukin 5	JAK-STAT Signaling, TH2 Differentiation, IL-2 Signaling, TCR Signaling, Myeloid Inflammation, MAPK Signaling, Other Interleukin Signaling, T cells	3567	No
IL5RA	IL5RA	interleukin 5 receptor subunit alpha	JAK-STAT Signaling, IL-2 Signaling, MAPK Signaling, Other Interleukin Signaling	3568	No
IL6	IL6	interleukin 6	TH17 Differentiation, FoxO Signaling, JAK-STAT Signaling, Epigenetic Modification, PI3K-Akt Signaling, EMT, TH2 Differentiation, TLR Signaling, TNF Signaling, Oxidative Stress, Senescence, NLR Signaling, HIF1 Signaling, DNA Sensing, IL-6 Signaling, MAPK Signaling, Other Interleukin Signaling	3569	No
IL6R	IL6R	interleukin 6 receptor	TH17 Differentiation, JAK-STAT Signaling, PI3K-Akt Signaling, Differentiation, HIF1 Signaling, IL-6 Signaling, MAPK Signaling, Other Interleukin Signaling	3570	Yes
IL6ST	IL6ST	interleukin 6 cytokine family signal transducer	TH17 Differentiation, JAK-STAT Signaling, IL-6 Signaling, Other Interleukin Signaling	3572	Yes
IL7	IL7	interleukin 7	JAK-STAT Signaling, PI3K-Akt Signaling, Other Interleukin Signaling	3574	No
IL7R	IL7R	interleukin 7 receptor	FoxO Signaling, JAK-STAT Signaling, PI3K-Akt Signaling, Endocytosis, Other Interleukin Signaling, T cells	3575	Yes
IL9	IL9	interleukin 9	JAK-STAT Signaling, IL-2 Signaling, TH9 Differentiation	3578	No
ILF3	ILF3	interleukin enhancer binding factor 3	RNA Processing	3609	Yes
INHBA	INHBA	inhibin subunit beta A	TGF-beta Signaling	3624	No
INHBB	INHBB	inhibin subunit beta B	TGF-beta Signaling	3625	No
INPP5D	INPP5D	inositol polyphosphate-5-phosphatase D	BCR Signaling, Lipid Metabolism, IL-2 Signaling, TCR Signaling, Myeloid Inflammation, Phagocytosis, Other Interleukin Signaling	3635	Yes
IRAK1	IRAK1	interleukin 1 receptor associated kinase 1	IL-17 Signaling, IL-1 Signaling, NF-kB Signaling, TLR Signaling, MAPK Signaling	3654	Yes
IRAK2	IRAK2	interleukin 1 receptor associated kinase 2	IL-17 Signaling, IL-1 Signaling, TLR Signaling	3656	Yes
IRAK3	IRAK3	interleukin 1 receptor associated kinase 3	IL-1 Signaling, TLR Signaling	11213	Yes
IRAK4	IRAK4	interleukin 1 receptor associated kinase 4	IL-1 Signaling, NF-kB Signaling, TLR Signaling, NLR Signaling, MAPK Signaling	51135	Yes
IRF1	IRF1	interferon regulatory factor 1	Type I Interferon Signaling, Type II Interferon Signaling, TNF Signaling, T cells	3659	Yes
IRF2	IRF2	interferon regulatory factor 2	Type I Interferon Signaling, Type II Interferon Signaling	3660	Yes
IRF3	IRF3	interferon regulatory factor 3	Type I Interferon Signaling, Type II Interferon Signaling, RNA Sensing, Interferon Response Genes, TLR Signaling, NLR Signaling, DNA Sensing	3661	Yes
IRF4	IRF4	interferon regulatory factor 4	Type I Interferon Signaling, TH17 Differentiation, Treg Differentiation, B cells, Type II Interferon Signaling, Immune Exhaustion, TH9 Differentiation, Other Interleukin Signaling, T cells	3662	Yes
IRF5	IRF5	interferon regulatory factor 5	Type I Interferon Signaling, Type II Interferon Signaling, TLR Signaling	3663	Yes
IRF7	IRF7	interferon regulatory factor 7	Type I Interferon Signaling, Type II Interferon Signaling, RNA Sensing, TLR Signaling, NLR Signaling, DNA Sensing	3665	Yes
IRF8	IRF8	interferon regulatory factor 8	Type I Interferon Signaling, TH17 Differentiation, Type II Interferon Signaling	3394	Yes
IRF9	IRF9	interferon regulatory factor 9	Type III Interferon Signaling, Type I Interferon Signaling, JAK-STAT Signaling, Type II Interferon Signaling, NLR Signaling	10379	Yes
IRGM	IRGM	immunity related GTPase M	Autophagy	345611	Yes
IRS1	IRS1	insulin receptor substrate 1	FoxO Signaling, PI3K-Akt Signaling, AMPK Signaling, Autophagy, Insulin Signaling, mTOR Signaling, MAPK Signaling, Other Interleukin Signaling	3667	No
ISG15	ISG15	ISG15 ubiquitin like modifier	Type I Interferon Signaling, RNA Sensing, Interferon Response Genes, DNA Damage Repair	9636	Yes
ISG20	ISG20	interferon stimulated exonuclease gene 20	Type I Interferon Signaling	3669	Yes
ITCH	ITCH	itchy E3 ubiquitin protein ligase	MHC Class I Antigen Presentation, RNA Sensing, TNF Signaling, Hedgehog Signaling, Endocytosis, Notch Signaling	83737	Yes
ITGA1	ITGA1	integrin subunit alpha 1	Cell Adhesion & Motility, PI3K-Akt Signaling, Differentiation, T cells	3672	Yes
ITGA2	ITGA2	integrin subunit alpha 2	Cell Adhesion & Motility, PI3K-Akt Signaling, Differentiation, Phagocytosis, MET Signaling	3673	Yes
ITGA2B	ITGA2B	integrin subunit alpha 2b	Cell Adhesion & Motility, PI3K-Akt Signaling, Differentiation, MAPK Signaling	3674	No
ITGA3	ITGA3	integrin subunit alpha 3	Cell Adhesion & Motility, PI3K-Akt Signaling, MET Signaling	3675	Yes
ITGA4	ITGA4	integrin subunit alpha 4	Cell Adhesion & Motility, PI3K-Akt Signaling, Lymphocyte Trafficking, Lymphocyte Regulation	3676	Yes
ITGA5	ITGA5	integrin subunit alpha 5	Cell Adhesion & Motility, PI3K-Akt Signaling, Differentiation, Phagocytosis	3678	Yes
ITGA6	ITGA6	integrin subunit alpha 6	Cell Adhesion & Motility, PI3K-Akt Signaling, Lymphocyte Trafficking	3655	Yes
ITGA7	ITGA7	integrin subunit alpha 7	Cell Adhesion & Motility, PI3K-Akt Signaling	3679	No
ITGA8	ITGA8	integrin subunit alpha 8	Cell Adhesion & Motility, PI3K-Akt Signaling, Lymphocyte Trafficking	8516	Yes
ITGA9	ITGA9	integrin subunit alpha 9	Cell Adhesion & Motility, PI3K-Akt Signaling, Lymphocyte Trafficking, Differentiation	3680	No
ITGAE	ITGAE	integrin subunit alpha E	Cell Adhesion & Motility	3682	No
ITGAL	ITGAL	integrin subunit alpha L	Neutrophil Degranulation, Lymphocyte Trafficking, NK Activity, Lymphocyte Regulation	3683	Yes
ITGAM	ITGAM	integrin subunit alpha M	Complement System, Neutrophil Degranulation, Epigenetic Modification, TLR Signaling, Lymphocyte Trafficking, Leukemia, Phagocytosis, Other Interleukin Signaling	3684	Yes
ITGAV	ITGAV	integrin subunit alpha V	Androgen Signaling, Cell Adhesion & Motility, MHC Class I Antigen Presentation, Neutrophil Degranulation, VEGF Signaling, PI3K-Akt Signaling, Lymphocyte Trafficking, Differentiation, Phagocytosis	3685	Yes
ITGAX	ITGAX	integrin subunit alpha X	Complement System, Neutrophil Degranulation, Dendritic Cells, Other Interleukin Signaling	3687	Yes
ITGB1	ITGB1	integrin subunit beta 1	Cell Adhesion & Motility, PI3K-Akt Signaling, EMT, Lymphocyte Trafficking, Lymphocyte Regulation, Differentiation, Phagocytosis, Other Interleukin Signaling, MET Signaling	3688	Yes
ITGB2	ITGB2	integrin subunit beta 2	Complement System, Neutrophil Degranulation, TLR Signaling, Lymphocyte Trafficking, NK Activity, Lymphocyte Regulation, Phagocytosis, Other Interleukin Signaling	3689	Yes
ITGB3	ITGB3	integrin subunit beta 3	Cell Adhesion & Motility, VEGF Signaling, PI3K-Akt Signaling, Differentiation, MAPK Signaling, Phagocytosis	3690	Yes
ITGB4	ITGB4	integrin subunit beta 4	Cell Adhesion & Motility, PI3K-Akt Signaling	3691	Yes
ITGB6	ITGB6	integrin subunit beta 6	Cell Adhesion & Motility, PI3K-Akt Signaling	3694	Yes
ITGB7	ITGB7	integrin subunit beta 7	Cell Adhesion & Motility, Epigenetic Modification, PI3K-Akt Signaling, Lymphocyte Trafficking, Lymphocyte Regulation	3695	Yes
ITGB8	ITGB8	integrin subunit beta 8	Cell Adhesion & Motility, PI3K-Akt Signaling, Lymphocyte Trafficking	3696	Yes
ITK	ITK	IL2 inducible T cell kinase	Chemokine Signaling, TCR Signaling, Lymphocyte Trafficking, Myeloid Inflammation	3702	Yes
ITPK1	ITPK1	inositol-tetrakisphosphate 1-kinase	Apoptosis	3705	Yes
JADE1	JADE1	jade family PHD finger 1	Epigenetic Modification	79960	Yes
JAG1	JAG1	jagged canonical Notch ligand 1	TH2 Differentiation, TNF Signaling, Notch Signaling	182	Yes
JAG2	JAG2	jagged canonical Notch ligand 2	TH2 Differentiation, Notch Signaling	3714	Yes
JAK1	JAK1	Janus kinase 1	Type III Interferon Signaling, Type I Interferon Signaling, TH17 Differentiation, JAK-STAT Signaling, Treg Differentiation, PI3K-Akt Signaling, Type II Interferon Signaling, Interferon Response Genes, TH1 Differentiation, IL-2 Signaling, NLR Signaling, IL-6 Signaling, MAPK Signaling, Other Interleukin Signaling	3716	Yes
JAK2	JAK2	Janus kinase 2	TH17 Differentiation, JAK-STAT Signaling, Cell Cycle, Epigenetic Modification, PI3K-Akt Signaling, Type II Interferon Signaling, EMT, TH1 Differentiation, Oxidative Stress, Chemokine Signaling, IL-2 Signaling, IL-6 Signaling, MAPK Signaling, Other Interleukin Signaling	3717	Yes
JAK3	JAK3	Janus kinase 3	TH17 Differentiation, JAK-STAT Signaling, PI3K-Akt Signaling, TH2 Differentiation, Chemokine Signaling, IL-2 Signaling, MAPK Signaling, Other Interleukin Signaling	3718	Yes
JAM3	JAM3	junctional adhesion molecule 3	Lymphocyte Trafficking	83700	Yes
JAML	JAML	junction adhesion molecule like	Lymphocyte Regulation	120425	Yes
JUN	JUN	Jun proto-oncogene, AP-1 transcription factor subunit	Estrogen Signaling, BCR Signaling, Cell Adhesion & Motility, IL-17 Signaling, EMT, Apoptosis, TLR Signaling, TNF Signaling, Oxidative Stress, Senescence, p53 Signaling, NLR Signaling, TCR Signaling, Differentiation, Myeloid Inflammation, MAPK Signaling, Wnt Signaling, Notch Signaling	3725	Yes
JUNB	JUNB	JunB proto-oncogene, AP-1 transcription factor subunit	TNF Signaling, Other Interleukin Signaling, TGF-beta Signaling	3726	Yes
JUP	JUP	junction plakoglobin	Cell Adhesion & Motility, Neutrophil Degranulation, Epigenetic Modification, VEGF Signaling, Differentiation, Leukemia	3728	Yes
KAT2B	KAT2B	lysine acetyltransferase 2B	Estrogen Signaling, Epigenetic Modification, Differentiation, Notch Signaling	8850	Yes
KBTBD8	KBTBD8	kelch repeat and BTB domain containing 8	MHC Class I Antigen Presentation	84541	Yes
KDM5C	KDM5C	lysine demethylase 5C	Epigenetic Modification	8242	Yes
KDM6A	KDM6A	lysine demethylase 6A	Epigenetic Modification, Differentiation	7403	Yes
KDR	KDR	kinase insert domain receptor	Cell Adhesion & Motility, VEGF Signaling, PI3K-Akt Signaling, MAPK Signaling	3791	No
KEAP1	KEAP1	kelch like ECH associated protein 1	MHC Class I Antigen Presentation, Oxidative Stress, IDH1/2	9817	Yes
KIF2C	KIF2C	kinesin family member 2C	Cell Cycle, MHC Class II Antigen Presentation	11004	No
KIR Family	LOC102725023,KIR2DL1,KIR2DS4,KIR2DS5,KIR2DS2,KIR2DS3,KIR2DS1,KIR2DL3,KIR2DL2,LOC112267881,KIR3DL1	Killer cell immunoglobulin-like receptors	Senescence, NK Activity, Lymphocyte Regulation	100132285	Yes
KIR3DL3	KIR3DL3	killer cell immunoglobulin like receptor, three Ig domains and long cytoplasmic tail 3	NK Activity	115653	No
KIT	KIT	KIT proto-oncogene, receptor tyrosine kinase	PI3K-Akt Signaling, Leukemia, MAPK Signaling	3815	No
KITLG	KITLG	KIT ligand	PI3K-Akt Signaling, MAPK Signaling	4254	No
KLF4	KLF4	KLF transcription factor 4	Androgen Signaling, EMT, Immortality & Stemness, Oxidative Stress, Differentiation	9314	No
KLRB1	KLRB1	killer cell lectin like receptor B1	Lymphocyte Regulation	3820	Yes
KLRC1	KLRC1	killer cell lectin like receptor C1	NK Activity, Lymphocyte Regulation	3821	No
KLRD1	KLRD1	killer cell lectin like receptor D1	NK Activity, Lymphocyte Regulation	3824	No
KLRF1	KLRF1	killer cell lectin like receptor F1	Lymphocyte Regulation	51348	No
KLRG1	KLRG1	killer cell lectin like receptor G1	Immune Exhaustion, Lymphocyte Regulation	10219	Yes
KLRK1	KLRK1,KLRC4-KLRK1	killer cell lectin like receptor K1	NK Activity, Lymphocyte Regulation	22914	Yes
KMT2C	KMT2C	lysine methyltransferase 2C	Epigenetic Modification, Differentiation, Amino Acid Synthesis & Transport	58508	Yes
KMT2D	KMT2D	lysine methyltransferase 2D	Epigenetic Modification, Differentiation, Wnt Signaling, Amino Acid Synthesis & Transport	8085	Yes
KRAS	KRAS	KRAS proto-oncogene, GTPase	Estrogen Signaling, BCR Signaling, FoxO Signaling, Prostate Cancer, VEGF Signaling, PI3K-Akt Signaling, EMT, Apoptosis, Autophagy, Senescence, Insulin Signaling, Glioma, Chemokine Signaling, TCR Signaling, NK Activity, mTOR Signaling, Myeloid Inflammation, Leukemia, MAPK Signaling, Melanoma	3845	Yes
KRT1	KRT1	keratin 1	Neutrophil Degranulation, Oxidative Stress, Differentiation	3848	Yes
KRT10	KRT10	keratin 10	Estrogen Signaling, Differentiation	3858	Yes
KRT14	KRT14	keratin 14	Estrogen Signaling, Cell Adhesion & Motility, Differentiation	3861	Yes
KRT17	KRT17,KRT17P2,KRT17P1	keratin 17	Estrogen Signaling, Differentiation	3872	No
KRT18	KRT18	keratin 18	Estrogen Signaling, Differentiation	3875	Yes
KRT19	KRT19	keratin 19	Androgen Signaling, Estrogen Signaling, Differentiation	3880	No
KRT5	KRT5	keratin 5	Cell Adhesion & Motility, Differentiation	3852	Yes
KRT6A.B.C	KRT6B,KRT6C,KRT6A	Keratin 6A/B/C	Differentiation	3853	No
KRT7	KRT7	keratin 7	Differentiation, Matrix Remodeling and Metastasis	3855	No
KYAT1	KYAT1	kynurenine aminotransferase 1	Glutamine Metabolism, Tryptophan & Kynurenine Metabolism, Amino Acid Synthesis & Transport	883	No
L1CAM	L1CAM	L1 cell adhesion molecule	EMT, Hedgehog Signaling, Lymphocyte Trafficking, Differentiation	3897	No
LAG3	LAG3	lymphocyte activating 3	MHC Class II Antigen Presentation, T-cell Checkpoints, Immune Exhaustion, T cells	3902	Yes
LAIR1	LAIR1	leukocyte associated immunoglobulin like receptor 1	Neutrophil Degranulation, Lymphocyte Regulation	3903	Yes
LAIR2	LAIR2	leukocyte associated immunoglobulin like receptor 2	Lymphocyte Regulation	3904	Yes
LAMA1	LAMA1	laminin subunit alpha 1	Cell Adhesion & Motility, PI3K-Akt Signaling, Differentiation, MET Signaling	284217	Yes
LAMA3	LAMA3	laminin subunit alpha 3	Cell Adhesion & Motility, PI3K-Akt Signaling, MET Signaling, Matrix Remodeling and Metastasis	3909	Yes
LAMA5	LAMA5	laminin subunit alpha 5	Cell Adhesion & Motility, PI3K-Akt Signaling, Other Interleukin Signaling, MET Signaling, Matrix Remodeling and Metastasis	3911	Yes
LAMB3	LAMB3	laminin subunit beta 3	Cell Adhesion & Motility, PI3K-Akt Signaling, MET Signaling, Matrix Remodeling and Metastasis	3914	No
LAMB4	LAMB4	laminin subunit beta 4	Cell Adhesion & Motility, PI3K-Akt Signaling	22798	No
LAMC2	LAMC2	laminin subunit gamma 2	Cell Adhesion & Motility, PI3K-Akt Signaling, MET Signaling, Matrix Remodeling and Metastasis	3918	No
LAMC3	LAMC3	laminin subunit gamma 3	Cell Adhesion & Motility, PI3K-Akt Signaling, MET Signaling	10319	No
LAMP1	LAMP1	lysosomal associated membrane protein 1	Neutrophil Degranulation, Lysosome, Autophagy, Phagocytosis	3916	Yes
LAMP2	LAMP2	lysosomal associated membrane protein 2	Neutrophil Degranulation, Lysosome, Autophagy, Phagocytosis	3920	No
LAMP3	LAMP3	lysosomal associated membrane protein 3	Lysosome	27074	Yes
LAT	LAT	linker for activation of T cells	NF-kB Signaling, TCR Signaling, NK Activity, Myeloid Inflammation, Phagocytosis	27040	Yes
LBP	LBP	lipopolysaccharide binding protein	NF-kB Signaling, TLR Signaling, Other Interleukin Signaling	3929	No
LCK	LCK	LCK proto-oncogene, Src family tyrosine kinase	PI3K-Akt Signaling, NF-kB Signaling, IL-2 Signaling, TCR Signaling, NK Activity, T cells	3932	Yes
LCN2	LCN2	lipocalin 2	Neutrophil Degranulation, EMT, Oxidative Stress, Other Interleukin Signaling, Host Defense Peptides	3934	No
LCOR	LCOR	ligand dependent nuclear receptor corepressor	Epigenetic Modification	84458	Yes
LCP1	LCP1	lymphocyte cytosolic protein 1	Other Interleukin Signaling, T cells	3936	Yes
LDHA	LDHA	lactate dehydrogenase A	Glycolysis & Glucose Transport, Myc, Oxidative Stress, HIF1 Signaling, Mitochondrial Metabolism / TCA, Amino Acid Synthesis & Transport	3939	No
LDHB	LDHB	lactate dehydrogenase B	Glycolysis & Glucose Transport, HIF1 Signaling, Mitochondrial Metabolism / TCA, Amino Acid Synthesis & Transport	3945	Yes
LEF1	LEF1	lymphoid enhancer binding factor 1	Prostate Cancer, EMT, Differentiation, Leukemia, Wnt Signaling	51176	Yes
LEFTY1	LEFTY1	left-right determination factor 1	Differentiation, TGF-beta Signaling	10637	No
LEFTY2	LEFTY2	left-right determination factor 2	Differentiation, TGF-beta Signaling	7044	No
LEP	LEP	leptin	JAK-STAT Signaling, AMPK Signaling, Differentiation	3952	No
LEPR	LEPR	leptin receptor	JAK-STAT Signaling, AMPK Signaling	3953	No
LFNG	LFNG	LFNG O-fucosylpeptide 3-beta-N-acetylglucosaminyltransferase	Notch Signaling	3955	Yes
LGALS3	LGALS3	galectin 3	RAGE Signaling, Neutrophil Degranulation	3958	Yes
LGALS9	LGALS9C,LGALS9B,LGALS9	galectin 9	IL-2 Signaling	3965	Yes
LGR5	LGR5	leucine rich repeat containing G protein-coupled receptor 5	Immortality & Stemness, Wnt Signaling	8549	No
LIF	LIF	LIF interleukin 6 family cytokine	JAK-STAT Signaling, TNF Signaling, IL-6 Signaling, Other Interleukin Signaling	3976	Yes
LIFR	LIFR	LIF receptor subunit alpha	Androgen Signaling, JAK-STAT Signaling, IL-6 Signaling	3977	No
LIG4	LIG4	DNA ligase 4	DNA Damage Repair	3981	Yes
LILRA1	LILRA1	leukocyte immunoglobulin like receptor A1	BCR Signaling, Lymphocyte Regulation	11024	Yes
LILRA3	LILRA3	leukocyte immunoglobulin like receptor A3	BCR Signaling, Neutrophil Degranulation, Lymphocyte Regulation, Dendritic Cells	11026	No
LILRA4	LILRA4	leukocyte immunoglobulin like receptor A4	BCR Signaling, Lymphocyte Regulation, Dendritic Cells	23547	Yes
LILRA5	LILRA5	leukocyte immunoglobulin like receptor A5	BCR Signaling, Lymphocyte Regulation	353514	No
LILRB1	LILRB1	leukocyte immunoglobulin like receptor B1	BCR Signaling, Lymphocyte Regulation, T cells	10859	Yes
LILRB2	LILRB2	leukocyte immunoglobulin like receptor B2	BCR Signaling, Neutrophil Degranulation, Lymphocyte Regulation	10288	Yes
LILRB3	LILRB3	leukocyte immunoglobulin like receptor B3	BCR Signaling, Neutrophil Degranulation, Lymphocyte Regulation	11025	No
LILRB4	LILRB4	leukocyte immunoglobulin like receptor B4	BCR Signaling, Immune Exhaustion, Lymphocyte Regulation	11006	Yes
LOXL2	LOXL2	lysyl oxidase like 2	EMT	4017	No
LRP1	LRP1	LDL receptor related protein 1	GPCR Signaling, Vitamin & Cofactor Metabolism	4035	Yes
LRP2	LRP2	LDL receptor related protein 2	GPCR Signaling, Lipid Metabolism, Hedgehog Signaling, Endocytosis, Vitamin & Cofactor Metabolism	4036	No
LRP5	LRP5	LDL receptor related protein 5	mTOR Signaling, Wnt Signaling	4041	Yes
LRP6	LRP6	LDL receptor related protein 6	mTOR Signaling, Wnt Signaling	4040	No
LRRC32	LRRC32	leucine rich repeat containing 32	TGF-beta Signaling	2615	No
LRRN3	LRRN3	leucine rich repeat neuronal 3	Differentiation	54674	Yes
LTA	LTA	lymphotoxin alpha	NF-kB Signaling, TNF Signaling	4049	Yes
LTB	LTB	lymphotoxin beta	NF-kB Signaling	4050	Yes
LTBP1	LTBP1	latent transforming growth factor beta binding protein 1	TGF-beta Signaling	4052	Yes
LTBR	LTBR	lymphotoxin beta receptor	NF-kB Signaling, HIF1 Signaling	4055	Yes
LTF	LTF	lactotransferrin	Neutrophil Degranulation, Host Defense Peptides	4057	Yes
LTK	LTK	leukocyte receptor tyrosine kinase	Matrix Remodeling and Metastasis	4058	No
LY6E	LY6E	lymphocyte antigen 6 family member E	T cells	4061	Yes
LY86	LY86	lymphocyte antigen 86	TLR Signaling	9450	Yes
LY9	LY9	lymphocyte antigen 9	Lymphocyte Regulation	4063	Yes
LY96	LY96	lymphocyte antigen 96	MHC Class I Antigen Presentation, Apoptosis, NF-kB Signaling, TLR Signaling	23643	Yes
LYN	LYN	LYN proto-oncogene, Src family tyrosine kinase	BCR Signaling, Cell Cycle, NF-kB Signaling, Chemokine Signaling, Glycan Sensing, Differentiation, Myeloid Inflammation, Phagocytosis, Other Interleukin Signaling	4067	Yes
LYZ	LYZ	lysozyme	Neutrophil Degranulation, Host Defense Peptides	4069	Yes
MAD2L2	MAD2L2	mitotic arrest deficient 2 like 2	Cell Cycle, DNA Damage Repair	10459	Yes
MAF	MAF	MAF bZIP transcription factor	Androgen Signaling, Epigenetic Modification, TH2 Differentiation, T cells	4094	Yes
MAGEA1	MAGEA1	MAGE family member A1	Cancer Antigens	4100	Yes
MAGEA12	MAGEA12	MAGE family member A12	Cancer Antigens	4111	Yes
MAGEA3.A6	MAGEA3,MAGEA6	Melanoma-Associated Antigen 3 Family Member A3/A6	Cancer Antigens	4105	Yes
MAGEA4	MAGEA4	MAGE family member A4	Cancer Antigens	4103	Yes
MAGEB2	MAGEB2	MAGE family member B2	Cancer Antigens	4113	Yes
MAGEC1	MAGEC1	MAGE family member C1	Cancer Antigens	9947	Yes
MAGEC2	MAGEC2	MAGE family member C2	Cancer Antigens	51438	Yes
MAML2	MAML2	mastermind like transcriptional coactivator 2	TH1 Differentiation, Differentiation, Notch Signaling	84441	Yes
MAP2K1	MAP2K1	mitogen-activated protein kinase kinase 1	Estrogen Signaling, BCR Signaling, Cell Adhesion & Motility, FoxO Signaling, Prostate Cancer, VEGF Signaling, IL-17 Signaling, PI3K-Akt Signaling, IL-1 Signaling, Apoptosis, TLR Signaling, Autophagy, TNF Signaling, Senescence, Insulin Signaling, Glioma, Chemokine Signaling, TCR Signaling, NK Activity, mTOR Signaling, Differentiation, HIF1 Signaling, Myeloid Inflammation, Leukemia, MAPK Signaling,…	5604	Yes
MAP2K2	MAP2K2	mitogen-activated protein kinase kinase 2	Estrogen Signaling, BCR Signaling, FoxO Signaling, Prostate Cancer, VEGF Signaling, PI3K-Akt Signaling, Apoptosis, TLR Signaling, Autophagy, Senescence, Insulin Signaling, Glioma, TCR Signaling, NK Activity, mTOR Signaling, Differentiation, HIF1 Signaling, Myeloid Inflammation, Leukemia, MAPK Signaling, Melanoma	5605	Yes
MAP2K4	MAP2K4	mitogen-activated protein kinase kinase 4	IL-17 Signaling, IL-1 Signaling, TLR Signaling, TNF Signaling, Senescence, Myeloid Inflammation, MAPK Signaling	6416	Yes
MAP2K6	MAP2K6	mitogen-activated protein kinase kinase 6	IL-17 Signaling, IL-1 Signaling, TLR Signaling, TNF Signaling, Senescence, Differentiation, Myeloid Inflammation, MAPK Signaling	5608	Yes
MAP3K1	MAP3K1	mitogen-activated protein kinase kinase kinase 1	RNA Sensing, TLR Signaling, Myeloid Inflammation, MAPK Signaling	4214	Yes
MAP3K12	MAP3K12	mitogen-activated protein kinase kinase kinase 12	MAPK Signaling	7786	Yes
MAP3K13	MAP3K13	mitogen-activated protein kinase kinase kinase 13	MAPK Signaling	9175	Yes
MAP3K14	MAP3K14	mitogen-activated protein kinase kinase kinase 14	Apoptosis, NF-kB Signaling, TNF Signaling, TCR Signaling, Glycan Sensing, MAPK Signaling	9020	Yes
MAP3K20	MAP3K20	mitogen-activated protein kinase kinase kinase 20	MAPK Signaling	51776	Yes
MAP3K5	MAP3K5	mitogen-activated protein kinase kinase kinase 5	Proteotoxic Stress, Apoptosis, TNF Signaling, Oxidative Stress, Senescence, MAPK Signaling	4217	Yes
MAP3K7	MAP3K7	mitogen-activated protein kinase kinase kinase 7	BCR Signaling, IL-17 Signaling, IL-1 Signaling, RNA Sensing, AMPK Signaling, NF-kB Signaling, TLR Signaling, Autophagy, TNF Signaling, NLR Signaling, TCR Signaling, Glycan Sensing, Myeloid Inflammation, MAPK Signaling, Wnt Signaling	6885	Yes
MAP3K8	MAP3K8	mitogen-activated protein kinase kinase kinase 8	IL-17 Signaling, IL-1 Signaling, TLR Signaling, TNF Signaling, TCR Signaling, MAPK Signaling	1326	Yes
MAP4K2	MAP4K2	mitogen-activated protein kinase kinase kinase kinase 2	MAPK Signaling	5871	Yes
MAPK1	MAPK1	mitogen-activated protein kinase 1	GPCR Signaling, Estrogen Signaling, BCR Signaling, Cell Adhesion & Motility, RAGE Signaling, FoxO Signaling, Prostate Cancer, Cell Cycle, Neutrophil Degranulation, VEGF Signaling, IL-17 Signaling, PI3K-Akt Signaling, EMT, Apoptosis, TLR Signaling, Autophagy, TNF Signaling, Oxidative Stress, Senescence, Insulin Signaling, Glioma, Chemokine Signaling, NLR Signaling, TCR Signaling, NK Activity, FGFR…	5594	Yes
MAPK10	MAPK10	mitogen-activated protein kinase 10	Cell Adhesion & Motility, FoxO Signaling, Proteotoxic Stress, IL-17 Signaling, RNA Sensing, Apoptosis, TLR Signaling, Autophagy, TNF Signaling, Senescence, Insulin Signaling, NLR Signaling, TCR Signaling, Myeloid Inflammation, MAPK Signaling, Wnt Signaling	5602	Yes
MAPK11	MAPK11	mitogen-activated protein kinase 11	TH17 Differentiation, FoxO Signaling, VEGF Signaling, IL-17 Signaling, RNA Sensing, TLR Signaling, TNF Signaling, Senescence, NLR Signaling, TCR Signaling, Lymphocyte Trafficking, Differentiation, Myeloid Inflammation, MAPK Signaling, Mitochondrial Metabolism / TCA	5600	Yes
MAPK12	MAPK12	mitogen-activated protein kinase 12	TH17 Differentiation, FoxO Signaling, VEGF Signaling, RNA Sensing, TLR Signaling, TNF Signaling, Senescence, NLR Signaling, TCR Signaling, Lymphocyte Trafficking, Differentiation, Myeloid Inflammation, MAPK Signaling, Mitochondrial Metabolism / TCA	6300	Yes
MAPK14	MAPK14	mitogen-activated protein kinase 14	TH17 Differentiation, FoxO Signaling, Neutrophil Degranulation, VEGF Signaling, IL-17 Signaling, RNA Sensing, TLR Signaling, TNF Signaling, Senescence, NLR Signaling, TCR Signaling, Lymphocyte Trafficking, Differentiation, Myeloid Inflammation, MAPK Signaling, Mitochondrial Metabolism / TCA	1432	Yes
MAPK3	MAPK3	mitogen-activated protein kinase 3	GPCR Signaling, Estrogen Signaling, BCR Signaling, Cell Adhesion & Motility, RAGE Signaling, FoxO Signaling, Prostate Cancer, VEGF Signaling, IL-17 Signaling, PI3K-Akt Signaling, EMT, Interferon Response Genes, Apoptosis, TLR Signaling, Autophagy, TNF Signaling, Oxidative Stress, Senescence, Insulin Signaling, Glioma, Chemokine Signaling, NLR Signaling, TCR Signaling, NK Activity, FGFR Signaling,…	5595	Yes
MAPK8	MAPK8	mitogen-activated protein kinase 8	Cell Adhesion & Motility, FoxO Signaling, Proteotoxic Stress, IL-17 Signaling, IL-1 Signaling, RNA Sensing, Apoptosis, TLR Signaling, Autophagy, TNF Signaling, Oxidative Stress, Senescence, Insulin Signaling, NLR Signaling, TCR Signaling, Differentiation, Myeloid Inflammation, MAPK Signaling, Wnt Signaling, DNA Damage Repair	5599	Yes
MAPK8IP1	MAPK8IP1	mitogen-activated protein kinase 8 interacting protein 1	MAPK Signaling	9479	Yes
MAPK8IP2	MAPK8IP2	mitogen-activated protein kinase 8 interacting protein 2	MAPK Signaling	23542	Yes
MAPK9	MAPK9	mitogen-activated protein kinase 9	Cell Adhesion & Motility, FoxO Signaling, Proteotoxic Stress, IL-17 Signaling, RNA Sensing, Apoptosis, TLR Signaling, Autophagy, TNF Signaling, Oxidative Stress, Senescence, Insulin Signaling, NLR Signaling, TCR Signaling, Myeloid Inflammation, MAPK Signaling, Wnt Signaling	5601	Yes
MAPKAPK2	MAPKAPK2	MAPK activated protein kinase 2	VEGF Signaling, IL-17 Signaling, Lipid Metabolism, TLR Signaling, Senescence, MAPK Signaling	9261	Yes
MAPT	MAPT	microtubule associated protein tau	Apoptosis, Oxidative Stress, MAPK Signaling	4137	No
MARCO	MARCO	macrophage receptor with collagenous structure	Phagocytosis	8685	Yes
MASP1	MASP1	MBL associated serine protease 1	Complement System	5648	Yes
MASP2	MASP2	MBL associated serine protease 2	Complement System	10747	Yes
MAVS	MAVS	mitochondrial antiviral signaling protein	RNA Sensing, NLR Signaling, DNA Sensing	57506	Yes
MBL2	MBL2	mannose binding lectin 2	Complement System, Oxidative Stress, Phagocytosis	4153	Yes
MBNL1	MBNL1	muscleblind like splicing regulator 1	RNA Processing	4154	Yes
MBNL3	MBNL3	muscleblind like splicing regulator 3	RNA Processing	55796	Yes
MCAM	MCAM	melanoma cell adhesion molecule	EMT	4162	Yes
MCAT	MCAT	malonyl-CoA-acyl carrier protein transacylase	Lipid Metabolism, Fatty Acid Oxidation, Fatty Acid Synthesis	27349	Yes
MCL1	MCL1	MCL1 apoptosis regulator, BCL2 family member	JAK-STAT Signaling, PI3K-Akt Signaling, Apoptosis, Oxidative Stress, Other Interleukin Signaling	4170	Yes
MCM2	MCM2	minichromosome maintenance complex component 2	Cell Cycle	4171	Yes
MCM4	MCM4	minichromosome maintenance complex component 4	Cell Cycle, Myc	4173	Yes
MCM5	MCM5	minichromosome maintenance complex component 5	Cell Cycle, Myc	4174	Yes
MCM7	MCM7	minichromosome maintenance complex component 7	Cell Cycle	4176	Yes
MDC1	MDC1	mediator of DNA damage checkpoint 1	Cell Cycle, p53 Signaling, DNA Damage Repair	9656	Yes
MDM2	MDM2	MDM2 proto-oncogene	FoxO Signaling, Prostate Cancer, Cell Cycle, Epigenetic Modification, PI3K-Akt Signaling, Oxidative Stress, Senescence, Glioma, p53 Signaling, Endocytosis, Leukemia, Melanoma	4193	Yes
MDM4	MDM4	MDM4 regulator of p53	Cell Cycle, Senescence, p53 Signaling	4194	Yes
ME2	ME2	malic enzyme 2	Mitochondrial Metabolism / TCA	4200	Yes
MECOM	MECOM	MDS1 and EVI1 complex locus	Epigenetic Modification, Leukemia, MAPK Signaling	2122	No
MED12	MED12	mediator complex subunit 12	Lipid Metabolism, Differentiation, RNA Processing	9968	Yes
MEF2C	MEF2C	myocyte enhancer factor 2C	Circadian Clock, Epigenetic Modification, IL-17 Signaling, TLR Signaling, Differentiation, MAPK Signaling, Mitochondrial Metabolism / TCA	4208	No
MEFV	MEFV	MEFV innate immunity regulator, pyrin	Inflammasomes, NLR Signaling	4210	Yes
MELK	MELK	maternal embryonic leucine zipper kinase	Oxidative Stress	9833	Yes
MEN1	MEN1	menin 1	Epigenetic Modification, TGF-beta Signaling, Wnt Signaling	4221	Yes
MERTK	MERTK	MER proto-oncogene, tyrosine kinase	Androgen Signaling	10461	Yes
MET	MET	MET proto-oncogene, receptor tyrosine kinase	Cell Adhesion & Motility, Epigenetic Modification, PI3K-Akt Signaling, EMT, Oxidative Stress, Differentiation, MAPK Signaling, Melanoma, MET Signaling	4233	Yes
MFGE8	MFGE8	milk fat globule EGF and factor V/VIII domain containing	GPCR Signaling	4240	Yes
MFNG	MFNG	MFNG O-fucosylpeptide 3-beta-N-acetylglucosaminyltransferase	Notch Signaling	4242	Yes
MGMT	MGMT	O-6-methylguanine-DNA methyltransferase	Oxidative Stress, DNA Damage Repair	4255	Yes
MIA	MIA,MIA-RAB4B	MIA SH3 domain containing	Differentiation	8190	Yes
MIB1	MIB1	MIB E3 ubiquitin protein ligase 1	Notch Signaling	57534	Yes
MICA	MICA	MHC class I polypeptide-related sequence A	NK Activity, Lymphocyte Regulation	100507436	Yes
MICB	MICB	MHC class I polypeptide-related sequence B	Oxidative Stress, NK Activity, Lymphocyte Regulation	4277	Yes
MIF	MIF	macrophage migration inhibitory factor	Neutrophil Degranulation, Other Interleukin Signaling, Amino Acid Synthesis & Transport	4282	Yes
MKI67	MKI67	marker of proliferation Ki-67	Cell Cycle	4288	Yes
MLANA	MLANA	melan-A	Cancer Antigens, T cells	2315	No
MLF1	MLF1	myeloid leukemia factor 1	Epigenetic Modification	4291	Yes
MLH1	MLH1	mutL homolog 1	Cell Cycle, p53 Signaling, DNA Damage Repair	4292	Yes
MLLT3	MLLT3	MLLT3 super elongation complex subunit	Epigenetic Modification	4300	Yes
MLPH	MLPH	melanophilin	Cell Cycle	79083	Yes
MME	MME	membrane metalloendopeptidase	Neutrophil Degranulation, Angiotensin System	4311	Yes
MMP1	MMP1	matrix metallopeptidase 1	PPAR Signaling, Other Interleukin Signaling, Matrix Remodeling and Metastasis	4312	No
MMP11	MMP11	matrix metallopeptidase 11	Matrix Remodeling and Metastasis	4320	Yes
MMP3	MMP3	matrix metallopeptidase 3	GPCR Signaling, Prostate Cancer, Epigenetic Modification, TNF Signaling, Oxidative Stress, Other Interleukin Signaling, Matrix Remodeling and Metastasis	4314	Yes
MMP7	MMP7	matrix metallopeptidase 7	Wnt Signaling, Matrix Remodeling and Metastasis	4316	No
MMP9	MMP9	matrix metallopeptidase 9	Estrogen Signaling, Prostate Cancer, Neutrophil Degranulation, Epigenetic Modification, EMT, TNF Signaling, Oxidative Stress, Lymphocyte Trafficking, Differentiation, Other Interleukin Signaling, Matrix Remodeling and Metastasis	4318	Yes
MMRN2	MMRN2	multimerin 2	Matrix Remodeling and Metastasis	79812	Yes
MNAT1	MNAT1	MNAT1 component of CDK activating kinase	Cell Cycle, p53 Signaling, DNA Damage Repair	4331	Yes
MNX1	MNX1	motor neuron and pancreas homeobox 1	Differentiation	3110	Yes
MPL	MPL	MPL proto-oncogene, thrombopoietin receptor	JAK-STAT Signaling	4352	Yes
MPO	MPO	myeloperoxidase	Neutrophil Degranulation, Epigenetic Modification, Oxidative Stress, Leukemia, Phagocytosis	4353	Yes
MPPED1	MPPED1	metallophosphoesterase domain containing 1	Differentiation	758	No
MR1	MR1	major histocompatibility complex, class I-related	MHC Class I Antigen Presentation	3140	Yes
MRC1	MRC1	mannose receptor C-type 1	MHC Class I Antigen Presentation, Phagocytosis	4360	Yes
MRE11	MRE11	MRE11 homolog, double strand break repair nuclease	Cell Cycle, Senescence, DNA Sensing, DNA Damage Repair	4361	Yes
MRM2	MRM2	mitochondrial rRNA methyltransferase 2	RNA Processing	29960	Yes
MRPL19	MRPL19	mitochondrial ribosomal protein L19	Internal Reference	9801	Yes
MS4A1	MS4A1	membrane spanning 4-domains A1	B cells, Ion Transport	931	Yes
MS4A2	MS4A2	membrane spanning 4-domains A2	Myeloid Inflammation	2206	No
MS4A4A	MS4A4A	membrane spanning 4-domains A4A	Myeloid Inflammation	51338	No
MS4A6A	MS4A6A	membrane spanning 4-domains A6A	Myeloid Inflammation	64231	Yes
MSH2	MSH2	mutS homolog 2	p53 Signaling, DNA Damage Repair	4436	Yes
MSH6	MSH6	mutS homolog 6	DNA Damage Repair	2956	Yes
MSR1	MSR1	macrophage scavenger receptor 1	Phagocytosis	4481	Yes
MSRB2	MSRB2	methionine sulfoxide reductase B2	Oxidative Stress	22921	Yes
MST1R	MST1R	macrophage stimulating 1 receptor	Cell Cycle	4486	Yes
MTF1	MTF1	metal regulatory transcription factor 1	Lipid Metabolism, Oxidative Stress	4520	Yes
MTF2	MTF2	metal response element binding transcription factor 2	RNA Processing	22823	Yes
MTOR	MTOR	mechanistic target of rapamycin kinase	TH17 Differentiation, JAK-STAT Signaling, Prostate Cancer, VEGF Signaling, PI3K-Akt Signaling, EMT, AMPK Signaling, Autophagy, Senescence, Insulin Signaling, Glioma, p53 Signaling, mTOR Signaling, HIF1 Signaling, Leukemia	2475	Yes
MUC1	MUC1	mucin 1, cell surface associated	EMT, Glycan Sensing, Other Interleukin Signaling	4582	No
MUC4	MUC4	mucin 4, cell surface associated	Glycan Sensing	4585	Yes
MUTYH	MUTYH	mutY DNA glycosylase	DNA Damage Repair	4595	No
MX1	MX1	MX dynamin like GTPase 1	Type I Interferon Signaling, Interferon Response Genes	4599	Yes
MXI1	MXI1	MAX interactor 1, dimerization protein	Myc	4601	Yes
MYB	MYB	MYB proto-oncogene, transcription factor	Estrogen Signaling, PI3K-Akt Signaling, Oxidative Stress, Differentiation	4602	Yes
MYBL2	MYBL2	MYB proto-oncogene like 2	Cell Cycle, Senescence	4605	Yes
MYC	MYC	MYC proto-oncogene, bHLH transcription factor	Estrogen Signaling, JAK-STAT Signaling, Neuroendocrine Function, Cell Cycle, Epigenetic Modification, PI3K-Akt Signaling, EMT, Myc, Immortality & Stemness, Senescence, Ion Transport, Differentiation, Leukemia, MAPK Signaling, Other Interleukin Signaling, TGF-beta Signaling, Wnt Signaling, Notch Signaling	4609	Yes
MYCN	MYCN	MYCN proto-oncogene, bHLH transcription factor	Neuroendocrine Function, Epigenetic Modification	4613	Yes
MYCT1	MYCT1	MYC target 1	Matrix Remodeling and Metastasis	80177	Yes
MYD88	MYD88	MYD88 innate immune signal transduction adaptor	MHC Class I Antigen Presentation, IL-1 Signaling, NF-kB Signaling, TLR Signaling, NLR Signaling, DNA Sensing, MAPK Signaling	4615	Yes
NAALAD2	NAALAD2	N-acetylated alpha-linked acidic dipeptidase 2	Glutamine Metabolism	10003	Yes
NANOG	NANOG,NANOGP8	Nanog homeobox	EMT, Immortality & Stemness, Differentiation, Other Interleukin Signaling	79923	Yes
NASP	NASP	nuclear autoantigenic sperm protein	RNA Processing	4678	Yes
NAT1	NAT1	N-acetyltransferase 1	Lipid Metabolism	9	Yes
NAT8L	NAT8L	N-acetyltransferase 8 like	Glutamine Metabolism, Amino Acid Synthesis & Transport	339983	No
NBN	NBN	nibrin	Cell Cycle, Senescence, DNA Damage Repair	4683	Yes
NCAM1	NCAM1	neural cell adhesion molecule 1	Type II Interferon Signaling, Lymphocyte Trafficking, Differentiation, MAPK Signaling	4684	Yes
NCF4	NCF4	neutrophil cytosolic factor 4	MHC Class I Antigen Presentation, VEGF Signaling, Oxidative Stress, Lymphocyte Trafficking, Phagocytosis	4689	Yes
NCOR1	NCOR1	nuclear receptor corepressor 1	Androgen Signaling, Circadian Clock, Epigenetic Modification, Lipid Metabolism, Differentiation, Mitochondrial Metabolism / TCA, TGF-beta Signaling, Notch Signaling	9611	Yes
NCR1	NCR1	natural cytotoxicity triggering receptor 1	NK Activity, Lymphocyte Regulation	9437	No
NDC1	NDC1	NDC1 transmembrane nucleoporin	Glycolysis & Glucose Transport, Cell Cycle, Interferon Response Genes	55706	Yes
NDC80	NDC80	NDC80 kinetochore complex component	Cell Cycle	10403	Yes
NDUFA1	NDUFA1	NADH:ubiquinone oxidoreductase subunit A1	Mitochondrial Metabolism / TCA	4694	Yes
NDUFA11	NDUFA11	NADH:ubiquinone oxidoreductase subunit A11	Mitochondrial Metabolism / TCA	126328	Yes
NDUFA12	NDUFA12	NADH:ubiquinone oxidoreductase subunit A12	Oxidative Stress, Mitochondrial Metabolism / TCA	55967	Yes
NDUFA13	NDUFA13	NADH:ubiquinone oxidoreductase subunit A13	Mitochondrial Metabolism / TCA	51079	Yes
NDUFA2	NDUFA2	NADH:ubiquinone oxidoreductase subunit A2	Mitochondrial Metabolism / TCA	4695	Yes
NDUFA3	NDUFA3	NADH:ubiquinone oxidoreductase subunit A3	Mitochondrial Metabolism / TCA	4696	Yes
NDUFA4L2	NDUFA4L2	NDUFA4 mitochondrial complex associated like 2	Mitochondrial Metabolism / TCA	56901	Yes
NDUFA6	NDUFA6	NADH:ubiquinone oxidoreductase subunit A6	Oxidative Stress, Mitochondrial Metabolism / TCA	4700	Yes
NDUFA7	NDUFA7	NADH:ubiquinone oxidoreductase subunit A7	Mitochondrial Metabolism / TCA	4701	Yes
NDUFB1	NDUFB1	NADH:ubiquinone oxidoreductase subunit B1	Mitochondrial Metabolism / TCA	4707	Yes
NDUFB10	NDUFB10	NADH:ubiquinone oxidoreductase subunit B10	Mitochondrial Metabolism / TCA	4716	Yes
NDUFB11	NDUFB11	NADH:ubiquinone oxidoreductase subunit B11	Mitochondrial Metabolism / TCA	54539	Yes
NDUFB4	NDUFB4	NADH:ubiquinone oxidoreductase subunit B4	Oxidative Stress, Mitochondrial Metabolism / TCA	4710	Yes
NDUFB7	NDUFB7	NADH:ubiquinone oxidoreductase subunit B7	Mitochondrial Metabolism / TCA	4713	Yes
NDUFB8	NDUFB8	NADH:ubiquinone oxidoreductase subunit B8	Mitochondrial Metabolism / TCA	4714	Yes
NDUFS7	NDUFS7	NADH:ubiquinone oxidoreductase core subunit S7	Mitochondrial Metabolism / TCA	374291	Yes
NDUFS8	NDUFS8	NADH:ubiquinone oxidoreductase core subunit S8	Oxidative Stress, Mitochondrial Metabolism / TCA	4728	Yes
NECTIN1	NECTIN1	nectin cell adhesion molecule 1	Cell Adhesion & Motility, Lymphocyte Trafficking	5818	Yes
NECTIN2	NECTIN2	nectin cell adhesion molecule 2	Cell Adhesion & Motility, Lymphocyte Trafficking, Lymphocyte Regulation	5819	Yes
NEFL	NEFL	Neurofilament Light Chain	MAPK Signaling	4747	Yes
Negative Probe			All Targets		No
NEIL1	NEIL1	Nei Like DNA Glycosylase 1	Oxidative Stress, DNA Damage Repair	79661	Yes
NF1	NF1	neurofibromin 1	Hedgehog Signaling, MAPK Signaling	4763	Yes
NF2	NF2	NF2, moesin-ezrin-radixin like (MERLIN) tumor suppressor	Phagocytosis	4771	Yes
NFAM1	NFAM1	NFAT activating protein with ITAM motif 1	Neutrophil Degranulation	150372	Yes
NFATC1	NFATC1	nuclear factor of activated T cells 1	BCR Signaling, Senescence, TCR Signaling, NK Activity, Glycan Sensing, Myeloid Inflammation, MAPK Signaling, Wnt Signaling	4772	Yes
NFATC2	NFATC2	nuclear factor of activated T cells 2	BCR Signaling, VEGF Signaling, Senescence, TCR Signaling, NK Activity, Glycan Sensing, Myeloid Inflammation, Wnt Signaling	4773	Yes
NFATC3	NFATC3	nuclear factor of activated T cells 3	BCR Signaling, Senescence, TCR Signaling, Glycan Sensing, Myeloid Inflammation, MAPK Signaling, Wnt Signaling	4775	Yes
NFATC4	NFATC4	nuclear factor of activated T cells 4	Senescence, Wnt Signaling	4776	Yes
NFE2L2	NFE2L2	NFE2 like bZIP transcription factor 2	Proteotoxic Stress, Oxidative Stress, IDH1/2	4780	Yes
NFIL3	NFIL3	nuclear factor, interleukin 3 regulated	Circadian Clock	4783	Yes
NFKB1	NFKB1	nuclear factor kappa B subunit 1	BCR Signaling, Inflammasomes, Prostate Cancer, Neutrophil Degranulation, Epigenetic Modification, IL-17 Signaling, PI3K-Akt Signaling, IL-1 Signaling, EMT, RNA Sensing, Apoptosis, TH1 Differentiation, NF-kB Signaling, TLR Signaling, TNF Signaling, Senescence, Chemokine Signaling, NLR Signaling, TCR Signaling, Glycan Sensing, Differentiation, HIF1 Signaling, DNA Sensing, Myeloid Inflammation, Leuk…	4790	Yes
NFKB2	NFKB2	nuclear factor kappa B subunit 2	Inflammasomes, Epigenetic Modification, IL-1 Signaling, RNA Sensing, NF-kB Signaling, TLR Signaling, Glycan Sensing, DNA Sensing, MAPK Signaling	4791	Yes
NFKBIA	NFKBIA	NFKB inhibitor alpha	BCR Signaling, Prostate Cancer, IL-1 Signaling, RNA Sensing, Apoptosis, NF-kB Signaling, TLR Signaling, TNF Signaling, Chemokine Signaling, NLR Signaling, TCR Signaling, Glycan Sensing, DNA Sensing, Myeloid Inflammation, Leukemia	4792	Yes
NFKBIE	NFKBIE	NFKB inhibitor epsilon	BCR Signaling, NF-kB Signaling, TCR Signaling, Ion Transport	4794	Yes
NFKBIZ	NFKBIZ	NFKB inhibitor zeta	Epigenetic Modification	64332	Yes
NGF	NGF	nerve growth factor	PI3K-Akt Signaling, Apoptosis, NF-kB Signaling, MAPK Signaling	4803	Yes
NGFR	NGFR	nerve growth factor receptor	Epigenetic Modification, PI3K-Akt Signaling, NF-kB Signaling, MAPK Signaling	4804	Yes
NID2	NID2	nidogen 2	Matrix Remodeling and Metastasis	22795	Yes
NKD1	NKD1	NKD inhibitor of WNT signaling pathway 1	Wnt Signaling	85407	Yes
NKG7	NKG7	natural killer cell granule protein 7	NK Activity	4818	Yes
NKX2.1	NKX2-1	NK2 Homeobox 1	Neuroendocrine Function, Differentiation	7080	Yes
NKX3.1	NKX3-1	NK3 Homeobox 1	Androgen Signaling, Prostate Cancer	4824	No
NLRC5	NLRC5	NLR family CARD domain containing 5	RNA Sensing	84166	Yes
NLRP3	NLRP3	NLR family pyrin domain containing 3	Inflammasomes, NLR Signaling	114548	Yes
NOD1	NOD1	nucleotide binding oligomerization domain containing 1	IL-17 Signaling, IL-1 Signaling, TLR Signaling, NLR Signaling	10392	Yes
NOD2	NOD2	nucleotide binding oligomerization domain containing 2	IL-17 Signaling, IL-1 Signaling, TLR Signaling, TNF Signaling, NLR Signaling	64127	Yes
NODAL	NODAL	nodal growth differentiation factor	Androgen Signaling, Differentiation, TGF-beta Signaling	4838	No
NOG	NOG	noggin	TGF-beta Signaling	9241	Yes
NOS1	NOS1	nitric oxide synthase 1	Phagocytosis, Arginine Metabolism, Amino Acid Synthesis & Transport, NO Signaling	4842	Yes
NOS2	NOS2	nitric oxide synthase 2	HIF1 Signaling, Arginine Metabolism, Other Interleukin Signaling, Amino Acid Synthesis & Transport, NO Signaling	4843	Yes
NOS3	NOS3	nitric oxide synthase 3	Estrogen Signaling, VEGF Signaling, PI3K-Akt Signaling, Oxidative Stress, HIF1 Signaling, Vitamin & Cofactor Metabolism, Arginine Metabolism, Amino Acid Synthesis & Transport, NO Signaling	4846	Yes
NOTCH1	NOTCH1	notch receptor 1	EMT, TH2 Differentiation, Differentiation, Notch Signaling	4851	Yes
NOTCH2	NOTCH2	notch receptor 2	TH2 Differentiation, Notch Signaling	4853	Yes
NOTCH3	NOTCH3	notch receptor 3	TH1 Differentiation, Notch Signaling	4854	Yes
NOX1	NOX1	NADPH oxidase 1	Oxidative Stress	27035	Yes
NPM1	NPM1	nucleophosmin 1	Cell Cycle, Myc	4869	Yes
NPM2	NPM2	nucleophosmin/nucleoplasmin 2	Lipid Metabolism	10361	Yes
NR3C1	NR3C1	nuclear receptor subfamily 3 group C member 1	Circadian Clock	2908	Yes
NR4A1	NR4A1	nuclear receptor subfamily 4 group A member 1	PI3K-Akt Signaling, MAPK Signaling	3164	Yes
NR4A3	NR4A3	nuclear receptor subfamily 4 group A member 3	Epigenetic Modification, Oxidative Stress	8013	Yes
NRAS	NRAS	NRAS proto-oncogene, GTPase	GPCR Signaling, Estrogen Signaling, BCR Signaling, PDGF Signaling, FoxO Signaling, Prostate Cancer, EGFR Signaling, Neutrophil Degranulation, VEGF Signaling, PI3K-Akt Signaling, Apoptosis, Autophagy, Senescence, Insulin Signaling, Glioma, Chemokine Signaling, TCR Signaling, NK Activity, Glycan Sensing, FGFR Signaling, mTOR Signaling, ERBB2 Signaling, Differentiation, Myeloid Inflammation, Leukemi…	4893	Yes
NRDE2	NRDE2	NRDE-2, necessary for RNA interference, domain containing	Internal Reference	55051	Yes
NRP1	NRP1	neuropilin 1	Hedgehog Signaling, Differentiation	8829	Yes
NSD1	NSD1	nuclear receptor binding SET domain protein 1	Epigenetic Modification, Amino Acid Synthesis & Transport	64324	Yes
NSD2	NSD2	nuclear receptor binding SET domain protein 2	Cell Cycle, Epigenetic Modification, DNA Damage Repair, Amino Acid Synthesis & Transport	7468	Yes
NSD3	NSD3	nuclear receptor binding SET domain protein 3	Epigenetic Modification, Amino Acid Synthesis & Transport	54904	Yes
NT5E	NT5E	5'-nucleotidase ecto	Vitamin & Cofactor Metabolism, Nucleotide Synthesis	4907	Yes
NTF3	NTF3	neurotrophin 3	PI3K-Akt Signaling, MAPK Signaling	4908	No
NTHL1	NTHL1	nth like DNA glycosylase 1	DNA Damage Repair	4913	Yes
NTRK1	NTRK1	neurotrophic receptor tyrosine kinase 1	Epigenetic Modification, PI3K-Akt Signaling, Apoptosis, MAPK Signaling	4914	No
NTRK2	NTRK2	neurotrophic receptor tyrosine kinase 2	PI3K-Akt Signaling, EMT, Ion Transport, MAPK Signaling	4915	Yes
NUF2	NUF2	NUF2 component of NDC80 kinetochore complex	Cell Cycle	83540	Yes
NUMBL	NUMBL	NUMB like endocytic adaptor protein	Notch Signaling	9253	Yes
NUP107	NUP107	nucleoporin 107	Glycolysis & Glucose Transport, Cell Cycle, Interferon Response Genes	57122	Yes
NUPR1	NUPR1	nuclear protein 1, transcriptional regulator	Epigenetic Modification	26471	No
OAS1	OAS1	2'-5'-oligoadenylate synthetase 1	Type I Interferon Signaling, Type II Interferon Signaling, Interferon Response Genes, NLR Signaling	4938	Yes
OAS2	OAS2	2'-5'-oligoadenylate synthetase 2	Type I Interferon Signaling, Type II Interferon Signaling, Interferon Response Genes, NLR Signaling	4939	Yes
OAS3	OAS3	2'-5'-oligoadenylate synthetase 3	Type I Interferon Signaling, Type II Interferon Signaling, Interferon Response Genes, NLR Signaling	4940	Yes
OASL	OASL	2'-5'-oligoadenylate synthetase like	Type I Interferon Signaling, Type II Interferon Signaling, Interferon Response Genes	8638	Yes
OAT	OAT	ornithine aminotransferase	Glutamine Metabolism, Amino Acid Synthesis & Transport	4942	Yes
OAZ1	OAZ1	ornithine decarboxylase antizyme 1	Internal Reference	4946	Yes
OLFML2B	OLFML2B	olfactomedin like 2B	Matrix Remodeling and Metastasis	25903	Yes
OLR1	OLR1	oxidized low density lipoprotein receptor 1	PPAR Signaling, Neutrophil Degranulation, Phagocytosis	4973	No
OPN3	OPN3	opsin 3	GPCR Signaling	23596	Yes
ORC6	ORC6	origin recognition complex subunit 6	Cell Cycle	23594	Yes
OSM	OSM	oncostatin M	JAK-STAT Signaling, PI3K-Akt Signaling, IL-6 Signaling, Other Interleukin Signaling	5008	Yes
OTC	OTC	ornithine transcarbamylase	Arginine Metabolism	5009	Yes
OTOA	OTOA	otoancorin	Cancer Antigens	146183	Yes
P2RY13	P2RY13	purinergic receptor P2Y13	GPCR Signaling, Purinergic Signaling	53829	Yes
P4HA1	P4HA1	prolyl 4-hydroxylase subunit alpha 1	Amino Acid Synthesis & Transport	5033	Yes
P4HA2	P4HA2	prolyl 4-hydroxylase subunit alpha 2	Amino Acid Synthesis & Transport	8974	Yes
PAK3	PAK3	p21 (RAC1) activated kinase 3	Cell Adhesion & Motility, VEGF Signaling, TCR Signaling, Glycan Sensing, Differentiation, MAPK Signaling	5063	Yes
PAK5	PAK5	p21 (RAC1) activated kinase 5	Cell Adhesion & Motility, TCR Signaling, Differentiation	57144	Yes
PALMD	PALMD	palmdelphin	Lipid Metabolism	54873	Yes
PARP12	PARP12	poly(ADP-ribose) polymerase family member 12	Interferon Response Genes	64761	Yes
PARP4	PARP4	poly(ADP-ribose) polymerase family member 4	Apoptosis, Vitamin & Cofactor Metabolism	143	Yes
PARP9	PARP9	poly(ADP-ribose) polymerase family member 9	Vitamin & Cofactor Metabolism	83666	Yes
PASD1	PASD1	PAS domain containing repressor 1	Prostate Cancer, Cancer Antigens	139135	Yes
PAX3	PAX3	paired box 3	Epigenetic Modification	5077	Yes
PAX5	PAX5	paired box 5	Epigenetic Modification	5079	Yes
PAX8	PAX8	paired box 8	Epigenetic Modification	7849	Yes
PBK	PBK	PDZ binding kinase	Cell Cycle	55872	No
PBRM1	PBRM1	polybromo 1	Epigenetic Modification	55193	Yes
PBX1	PBX1	PBX homeobox 1	Epigenetic Modification, Immortality & Stemness, Differentiation, Notch Signaling	5087	Yes
PBX3	PBX3	PBX homeobox 3	Epigenetic Modification, Immune Exhaustion	5090	Yes
PC	PC	pyruvate carboxylase	Vitamin & Cofactor Metabolism	5091	No
PCK1	PCK1	phosphoenolpyruvate carboxykinase 1	FoxO Signaling, Glycolysis & Glucose Transport, PPAR Signaling, PI3K-Akt Signaling, AMPK Signaling, Insulin Signaling, Differentiation	5105	Yes
PCK2	PCK2	phosphoenolpyruvate carboxykinase 2, mitochondrial	FoxO Signaling, Glycolysis & Glucose Transport, PPAR Signaling, PI3K-Akt Signaling, AMPK Signaling, Insulin Signaling	5106	Yes
PCNA	PCNA	proliferating cell nuclear antigen	Cell Cycle, Immortality & Stemness, Oxidative Stress, DNA Damage Repair	5111	Yes
PDCD1	PDCD1	programmed cell death 1	T-cell Checkpoints, Immune Exhaustion, TCR Signaling, Lymphocyte Trafficking, T cells	5133	Yes
PDCD1LG2	PDCD1LG2	programmed cell death 1 ligand 2	T-cell Checkpoints, Lymphocyte Trafficking, T cells	80380	Yes
PDGFA	PDGFA	platelet derived growth factor subunit A	Cell Adhesion & Motility, JAK-STAT Signaling, Prostate Cancer, Epigenetic Modification, PI3K-Akt Signaling, Glioma, MAPK Signaling, Melanoma	5154	Yes
PDGFB	PDGFB	platelet derived growth factor subunit B	PDGF Signaling, Cell Adhesion & Motility, JAK-STAT Signaling, Prostate Cancer, PI3K-Akt Signaling, Glioma, MAPK Signaling, Melanoma	5155	Yes
PDGFC	PDGFC	platelet derived growth factor C	Cell Adhesion & Motility, Prostate Cancer, PI3K-Akt Signaling, MAPK Signaling, Melanoma	56034	Yes
PDGFD	PDGFD	platelet derived growth factor D	PDGF Signaling, Cell Adhesion & Motility, Prostate Cancer, PI3K-Akt Signaling, Oxidative Stress, MAPK Signaling, Melanoma	80310	Yes
PDGFRA	PDGFRA	platelet derived growth factor receptor alpha	PDGF Signaling, Cell Adhesion & Motility, JAK-STAT Signaling, Prostate Cancer, PI3K-Akt Signaling, Oxidative Stress, Glioma, Endocytosis, IDH1/2, MAPK Signaling, Melanoma	5156	Yes
PDGFRB	PDGFRB	platelet derived growth factor receptor beta	PDGF Signaling, Cell Adhesion & Motility, JAK-STAT Signaling, Prostate Cancer, PI3K-Akt Signaling, Oxidative Stress, Glioma, MAPK Signaling, Melanoma	5159	Yes
PDK1	PDK1	pyruvate dehydrogenase kinase 1	Retinoic Acid Signaling, Oxidative Stress, HIF1 Signaling, Mitochondrial Metabolism / TCA	5163	Yes
PDPN	PDPN	podoplanin	Cell Adhesion & Motility	10630	Yes
PDZK1IP1	PDZK1IP1	PDZK1 interacting protein 1	TGF-beta Signaling	10158	No
PEBP1	PEBP1	phosphatidylethanolamine binding protein 1	MAPK Signaling	5037	Yes
PECAM1	PECAM1	platelet and endothelial cell adhesion molecule 1	Neutrophil Degranulation, Lymphocyte Trafficking	5175	Yes
PF4	PF4	platelet factor 4	GPCR Signaling, Chemokine Signaling	5196	No
PFKFB3	PFKFB3	6-phosphofructo-2-kinase/fructose-2,6-biphosphatase 3	Glycolysis & Glucose Transport, AMPK Signaling, HIF1 Signaling	5209	Yes
PFKM	PFKM	phosphofructokinase, muscle	Glycolysis & Glucose Transport, AMPK Signaling, Pentose Phosphate, HIF1 Signaling	5213	No
PGF	PGF	placental growth factor	Cell Adhesion & Motility, PI3K-Akt Signaling, MAPK Signaling	5228	Yes
PGM2	PGM2	phosphoglucomutase 2	Glycolysis & Glucose Transport, Neutrophil Degranulation, Pentose Phosphate, Nucleotide Synthesis	55276	Yes
PGPEP1	PGPEP1	pyroglutamyl-peptidase I	Matrix Remodeling and Metastasis	54858	Yes
PGR	PGR	progesterone receptor	Estrogen Signaling	5241	No
PHF6	PHF6	PHD finger protein 6	RNA Processing	84295	Yes
PHGDH	PHGDH	phosphoglycerate dehydrogenase	Glutamine Metabolism, Amino Acid Synthesis & Transport	26227	No
PIAS4	PIAS4	protein inhibitor of activated STAT 4	JAK-STAT Signaling, Cell Cycle, Lipid Metabolism, NF-kB Signaling, DNA Damage Repair	51588	Yes
PIK3CA	PIK3CA	phosphatidylinositol-4,5-bisphosphate 3-kinase catalytic subunit alpha	GPCR Signaling, Estrogen Signaling, BCR Signaling, PDGF Signaling, Cell Adhesion & Motility, FoxO Signaling, JAK-STAT Signaling, Prostate Cancer, EGFR Signaling, VEGF Signaling, PI3K-Akt Signaling, EMT, Lipid Metabolism, AMPK Signaling, Apoptosis, TLR Signaling, Autophagy, TNF Signaling, Senescence, Insulin Signaling, Glioma, Chemokine Signaling, IL-2 Signaling, TCR Signaling, Lymphocyte Traffick…	5290	Yes
PIK3CB	PIK3CB	phosphatidylinositol-4,5-bisphosphate 3-kinase catalytic subunit beta	Estrogen Signaling, BCR Signaling, PDGF Signaling, Cell Adhesion & Motility, FoxO Signaling, JAK-STAT Signaling, Prostate Cancer, VEGF Signaling, PI3K-Akt Signaling, Lipid Metabolism, AMPK Signaling, Apoptosis, TLR Signaling, Autophagy, TNF Signaling, Senescence, Insulin Signaling, Glioma, Chemokine Signaling, IL-2 Signaling, TCR Signaling, Lymphocyte Trafficking, NK Activity, mTOR Signaling, Dif…	5291	Yes
PIK3CD	PIK3CD	phosphatidylinositol-4,5-bisphosphate 3-kinase catalytic subunit delta	Estrogen Signaling, BCR Signaling, Cell Adhesion & Motility, FoxO Signaling, JAK-STAT Signaling, Prostate Cancer, VEGF Signaling, PI3K-Akt Signaling, Lipid Metabolism, AMPK Signaling, Apoptosis, TLR Signaling, Autophagy, TNF Signaling, Senescence, Insulin Signaling, Glioma, Chemokine Signaling, IL-2 Signaling, TCR Signaling, Lymphocyte Trafficking, NK Activity, mTOR Signaling, Differentiation, HI…	5293	Yes
PIK3CG	PIK3CG	phosphatidylinositol-4,5-bisphosphate 3-kinase catalytic subunit gamma	GPCR Signaling, PI3K-Akt Signaling, Lipid Metabolism, Chemokine Signaling, Ion Transport	5294	Yes
PIK3R1	PIK3R1	phosphoinositide-3-kinase regulatory subunit 1	GPCR Signaling, Estrogen Signaling, BCR Signaling, PDGF Signaling, Cell Adhesion & Motility, FoxO Signaling, JAK-STAT Signaling, Prostate Cancer, EGFR Signaling, VEGF Signaling, PI3K-Akt Signaling, Lipid Metabolism, AMPK Signaling, Apoptosis, TLR Signaling, Autophagy, TNF Signaling, Senescence, Insulin Signaling, Glioma, Chemokine Signaling, IL-2 Signaling, TCR Signaling, Lymphocyte Trafficking, …	5295	Yes
PIK3R2	PIK3R2	phosphoinositide-3-kinase regulatory subunit 2	GPCR Signaling, Estrogen Signaling, BCR Signaling, PDGF Signaling, Cell Adhesion & Motility, FoxO Signaling, JAK-STAT Signaling, Prostate Cancer, VEGF Signaling, PI3K-Akt Signaling, Lipid Metabolism, AMPK Signaling, Apoptosis, TLR Signaling, Autophagy, TNF Signaling, Senescence, Insulin Signaling, Glioma, Chemokine Signaling, IL-2 Signaling, TCR Signaling, Lymphocyte Trafficking, NK Activity, mTO…	5296	Yes
PIK3R3	PIK3R3	phosphoinositide-3-kinase regulatory subunit 3	GPCR Signaling, Estrogen Signaling, BCR Signaling, Cell Adhesion & Motility, FoxO Signaling, JAK-STAT Signaling, Prostate Cancer, VEGF Signaling, PI3K-Akt Signaling, Lipid Metabolism, AMPK Signaling, Apoptosis, TLR Signaling, Autophagy, TNF Signaling, Senescence, Insulin Signaling, Glioma, Chemokine Signaling, IL-2 Signaling, TCR Signaling, Lymphocyte Trafficking, NK Activity, mTOR Signaling, Dif…	8503	Yes
PIK3R5	PIK3R5	phosphoinositide-3-kinase regulatory subunit 5	GPCR Signaling, PI3K-Akt Signaling, Lipid Metabolism, Chemokine Signaling	23533	Yes
PIM1	PIM1	Pim-1 proto-oncogene, serine/threonine kinase	JAK-STAT Signaling, Leukemia, Other Interleukin Signaling	5292	Yes
PIN1	PIN1	peptidylprolyl cis/trans isomerase, NIMA-interacting 1	RNA Sensing, Interferon Response Genes	5300	No
PITX2	PITX2	paired like homeodomain 2	TGF-beta Signaling	5308	Yes
PKM	PKM	pyruvate kinase M1/2	Glycolysis & Glucose Transport, Neutrophil Degranulation, Nucleotide Synthesis	5315	Yes
PKMYT1	PKMYT1	protein kinase, membrane associated tyrosine/threonine 1	Cell Cycle	9088	No
PKP3	PKP3	plakophilin 3	Cell Adhesion & Motility, Differentiation	11187	No
PLA1A	PLA1A	phospholipase A1 member A	Lipid Metabolism	51365	No
PLA2G10	PLA2G10	phospholipase A2 group X	Lipid Metabolism	8399	Yes
PLA2G1B	PLA2G1B	phospholipase A2 group IB	Lipid Metabolism	5319	Yes
PLA2G2A	PLA2G2A	phospholipase A2 group IIA	Lipid Metabolism, Ion Transport, Host Defense Peptides	5320	Yes
PLA2G3	PLA2G3	phospholipase A2 group III	Lipid Metabolism	50487	Yes
PLA2G4A	PLA2G4A	phospholipase A2 group IVA	GPCR Signaling, VEGF Signaling, Lipid Metabolism, Myeloid Inflammation, MAPK Signaling, Phagocytosis	5321	No
PLA2G4C	PLA2G4C	phospholipase A2 group IVC	VEGF Signaling, Lipid Metabolism, Myeloid Inflammation, MAPK Signaling, Phagocytosis	8605	Yes
PLA2G4E	PLA2G4E	phospholipase A2 group IVE	VEGF Signaling, Lipid Metabolism, Myeloid Inflammation, MAPK Signaling, Phagocytosis	123745	Yes
PLA2G4F	PLA2G4F	phospholipase A2 group IVF	VEGF Signaling, Lipid Metabolism, Myeloid Inflammation, MAPK Signaling, Phagocytosis	255189	Yes
PLA2G5	PLA2G5	phospholipase A2 group V	Lipid Metabolism	5322	No
PLA2G6	PLA2G6	phospholipase A2 group VI	Lipid Metabolism, Phagocytosis	8398	Yes
PLAT	PLAT	plasminogen activator, tissue type	Complement System, PDGF Signaling, Prostate Cancer, Epigenetic Modification	5327	Yes
PLAU	PLAU	plasminogen activator, urokinase	Complement System, Prostate Cancer, Neutrophil Degranulation, Epigenetic Modification, NF-kB Signaling	5328	Yes
PLAUR	PLAUR	plasminogen activator, urokinase receptor	Complement System, Neutrophil Degranulation	5329	No
PLCB1	PLCB1	phospholipase C beta 1	GPCR Signaling, Estrogen Signaling, Chemokine Signaling, NLR Signaling, Wnt Signaling	23236	Yes
PLCB4	PLCB4	phospholipase C beta 4	GPCR Signaling, Estrogen Signaling, Chemokine Signaling, NLR Signaling, Wnt Signaling	5332	Yes
PLCE1	PLCE1	phospholipase C epsilon 1	Cell Cycle	51196	Yes
PLCG2	PLCG2	phospholipase C gamma 2	BCR Signaling, VEGF Signaling, NF-kB Signaling, TLR Signaling, Glioma, TCR Signaling, Lymphocyte Trafficking, NK Activity, Glycan Sensing, HIF1 Signaling, Myeloid Inflammation, Phagocytosis	5336	Yes
PLD1	PLD1	phospholipase D1	Neutrophil Degranulation, Lipid Metabolism, Endocytosis, Phagocytosis	5337	Yes
PLK1	PLK1	polo like kinase 1	FoxO Signaling, Cell Cycle, Myc, Cilium Assembly	5347	Yes
PLOD2	PLOD2	procollagen-lysine,2-oxoglutarate 5-dioxygenase 2	Amino Acid Synthesis & Transport	5352	Yes
PMAIP1	PMAIP1	phorbol-12-myristate-13-acetate-induced protein 1	Apoptosis, p53 Signaling	5366	Yes
PMCH	PMCH	pro-melanin concentrating hormone	GPCR Signaling, Melanoma	5367	No
PMEL	PMEL	premelanosome protein	Melanoma	6490	Yes
PML	PML	PML nuclear body scaffold	Epigenetic Modification, Type II Interferon Signaling, Oxidative Stress, p53 Signaling, Hedgehog Signaling, Endocytosis, Leukemia	5371	Yes
PMS2	PMS2	PMS1 homolog 2, mismatch repair system component	p53 Signaling, DNA Damage Repair	5395	Yes
PNMA1	PNMA1	PNMA family member 1	Apoptosis	9240	Yes
PNOC	PNOC	prepronociceptin	GPCR Signaling, B cells	5368	Yes
POLB	POLB	DNA polymerase beta	DNA Damage Repair	5423	Yes
POLD1	POLD1	DNA polymerase delta 1, catalytic subunit	Cell Cycle, Immortality & Stemness, DNA Damage Repair	5424	Yes
POLD4	POLD4	DNA polymerase delta 4, accessory subunit	Cell Cycle, Immortality & Stemness, DNA Damage Repair	57804	Yes
POLE2	POLE2	DNA polymerase epsilon 2, accessory subunit	Cell Cycle, DNA Damage Repair	5427	No
POLR1B	POLR1B	RNA polymerase I subunit B	Internal Reference	84172	Yes
POLR2A	POLR2A	RNA polymerase II subunit A	Estrogen Signaling, Internal Reference, p53 Signaling, FGFR Signaling, Differentiation, DNA Damage Repair	5430	Yes
POLR2D	POLR2D	RNA polymerase II subunit D	Estrogen Signaling, p53 Signaling, FGFR Signaling, Differentiation, DNA Damage Repair	5433	Yes
POLR2H	POLR2H	RNA polymerase II, I and III subunit H	Estrogen Signaling, p53 Signaling, FGFR Signaling, Differentiation, DNA Sensing, DNA Damage Repair	5437	Yes
POLR2J	POLR2J	RNA polymerase II subunit J	Estrogen Signaling, p53 Signaling, FGFR Signaling, Differentiation, DNA Damage Repair	5439	No
POU2AF1	POU2AF1	POU class 2 homeobox associating factor 1	Immortality & Stemness	5450	Yes
POU2F2	POU2F2	POU class 2 homeobox 2	Immortality & Stemness	5452	Yes
POU5F1	POU5F1	POU class 5 homeobox 1	EMT, Immortality & Stemness, Differentiation	5460	Yes
PPARG	PPARG	peroxisome proliferator activated receptor gamma	PPAR Signaling, Epigenetic Modification, EMT, Lipid Metabolism, AMPK Signaling, Differentiation	5468	No
PPARGC1A	PPARGC1A	PPARG coactivator 1 alpha	Androgen Signaling, Circadian Clock, Lipid Metabolism, AMPK Signaling, Oxidative Stress, Insulin Signaling, Ion Transport, Differentiation, Mitochondrial Metabolism / TCA	10891	No
PPARGC1B	PPARGC1B	PPARG coactivator 1 beta	Lipid Metabolism, Oxidative Stress, Mitochondrial Metabolism / TCA	133522	Yes
PPBP	PPBP	pro-platelet basic protein	GPCR Signaling, Neutrophil Degranulation, Chemokine Signaling	5473	No
PPL	PPL	periplakin	Cell Adhesion & Motility, Differentiation	5493	No
PPP2CB	PPP2CB	protein phosphatase 2 catalytic subunit beta	GPCR Signaling, Glycolysis & Glucose Transport, Cell Cycle, IL-17 Signaling, PI3K-Akt Signaling, AMPK Signaling, TLR Signaling, Autophagy, Oxidative Stress, FGFR Signaling, MAPK Signaling, TGF-beta Signaling, Wnt Signaling	5516	Yes
PPP2R1A	PPP2R1A	protein phosphatase 2 scaffold subunit Aalpha	GPCR Signaling, Glycolysis & Glucose Transport, Cell Cycle, IL-17 Signaling, PI3K-Akt Signaling, AMPK Signaling, TLR Signaling, FGFR Signaling, MAPK Signaling, TGF-beta Signaling, Wnt Signaling, Cilium Assembly	5518	Yes
PPP2R2B	PPP2R2B	protein phosphatase 2 regulatory subunit Bbeta	PI3K-Akt Signaling, AMPK Signaling	5521	Yes
PPP2R2C	PPP2R2C	protein phosphatase 2 regulatory subunit Bgamma	PI3K-Akt Signaling, AMPK Signaling	5522	No
PPP2R3A	PPP2R3A	protein phosphatase 2 regulatory subunit B''alpha	PI3K-Akt Signaling, AMPK Signaling	5523	No
PPP3CA	PPP3CA	protein phosphatase 3 catalytic subunit alpha	GPCR Signaling, BCR Signaling, VEGF Signaling, Senescence, TCR Signaling, NK Activity, Glycan Sensing, Ion Transport, Myeloid Inflammation, MAPK Signaling, Wnt Signaling	5530	Yes
PPP3CB	PPP3CB	protein phosphatase 3 catalytic subunit beta	GPCR Signaling, BCR Signaling, VEGF Signaling, Senescence, TCR Signaling, NK Activity, Glycan Sensing, Differentiation, Myeloid Inflammation, MAPK Signaling, Wnt Signaling	5532	Yes
PPP3CC	PPP3CC	protein phosphatase 3 catalytic subunit gamma	GPCR Signaling, BCR Signaling, VEGF Signaling, Apoptosis, Senescence, TCR Signaling, NK Activity, MAPK Signaling, Wnt Signaling	5533	Yes
PPP3R1	PPP3R1	protein phosphatase 3 regulatory subunit B, alpha	GPCR Signaling, BCR Signaling, VEGF Signaling, Apoptosis, Senescence, TCR Signaling, NK Activity, Glycan Sensing, Myeloid Inflammation, MAPK Signaling, Wnt Signaling	5534	Yes
PPP3R2	PPP3R2	protein phosphatase 3 regulatory subunit B, beta	BCR Signaling, VEGF Signaling, Senescence, TCR Signaling, NK Activity, MAPK Signaling, Wnt Signaling	5535	Yes
PRAME	PRAME	PRAME nuclear receptor transcriptional regulator	Cancer Antigens	23532	No
PRC1	PRC1	protein regulator of cytokinesis 1	Cell Cycle	9055	Yes
PRDM1	PRDM1	PR/SET domain 1	Type I Interferon Signaling	639	Yes
PRDX5	PRDX5	peroxiredoxin 5	Oxidative Stress	25824	Yes
PRF1	PRF1	perforin 1	Cytotoxicity, Apoptosis, NK Activity	5551	Yes
PRG2	PRG2	proteoglycan 2, pro eosinophil major basic protein	Neutrophil Degranulation	5553	Yes
PRKAA2	PRKAA2	protein kinase AMP-activated catalytic subunit alpha 2	FoxO Signaling, Circadian Clock, PI3K-Akt Signaling, Lipid Metabolism, AMPK Signaling, Autophagy, Oxidative Stress, Insulin Signaling, p53 Signaling, mTOR Signaling, Mitochondrial Metabolism / TCA, Fatty Acid Oxidation	5563	Yes
PRKACA	PRKACA	protein kinase cAMP-activated catalytic subunit alpha	GPCR Signaling, Estrogen Signaling, Glycolysis & Glucose Transport, Cell Cycle, VEGF Signaling, Lipid Metabolism, Autophagy, Insulin Signaling, Chemokine Signaling, Hedgehog Signaling, Glycan Sensing, Differentiation, MAPK Signaling, Other Interleukin Signaling, Wnt Signaling, Cilium Assembly	5566	Yes
PRKACB	PRKACB	protein kinase cAMP-activated catalytic subunit beta	GPCR Signaling, Estrogen Signaling, Glycolysis & Glucose Transport, VEGF Signaling, Lipid Metabolism, Autophagy, Insulin Signaling, Chemokine Signaling, Hedgehog Signaling, Glycan Sensing, Differentiation, MAPK Signaling, Wnt Signaling	5567	Yes
PRKACG	PRKACG	protein kinase cAMP-activated catalytic subunit gamma	GPCR Signaling, Estrogen Signaling, Glycolysis & Glucose Transport, VEGF Signaling, Lipid Metabolism, Autophagy, Insulin Signaling, Chemokine Signaling, Hedgehog Signaling, Glycan Sensing, Differentiation, MAPK Signaling, Wnt Signaling	5568	No
PRKAR1B	PRKAR1B	protein kinase cAMP-dependent type I regulatory subunit beta	GPCR Signaling, Insulin Signaling, Hedgehog Signaling	5575	Yes
PRKAR2A	PRKAR2A	protein kinase cAMP-dependent type II regulatory subunit alpha	GPCR Signaling, Insulin Signaling, Hedgehog Signaling, Differentiation	5576	Yes
PRKAR2B	PRKAR2B	protein kinase cAMP-dependent type II regulatory subunit beta	GPCR Signaling, Cell Cycle, Insulin Signaling, Hedgehog Signaling, Cilium Assembly	5577	No
PRKCA	PRKCA	protein kinase C alpha	GPCR Signaling, Cell Adhesion & Motility, Cell Cycle, VEGF Signaling, PI3K-Akt Signaling, Glioma, Lymphocyte Trafficking, NK Activity, mTOR Signaling, ERBB2 Signaling, Differentiation, HIF1 Signaling, Myeloid Inflammation, MAPK Signaling, Phagocytosis, Wnt Signaling	5578	Yes
PRKCB	PRKCB	protein kinase C beta	GPCR Signaling, BCR Signaling, Cell Adhesion & Motility, Cell Cycle, VEGF Signaling, NF-kB Signaling, Glioma, Chemokine Signaling, Lymphocyte Trafficking, NK Activity, mTOR Signaling, HIF1 Signaling, MAPK Signaling, Phagocytosis, Wnt Signaling	5579	Yes
PRKCD	PRKCD	protein kinase C delta	GPCR Signaling, Estrogen Signaling, Neutrophil Degranulation, VEGF Signaling, Type II Interferon Signaling, Apoptosis, Autophagy, Oxidative Stress, Chemokine Signaling, NLR Signaling, Glycan Sensing, ERBB2 Signaling, Phagocytosis	5580	Yes
PRKCE	PRKCE	protein kinase C epsilon	GPCR Signaling, ERBB2 Signaling, Phagocytosis	5581	Yes
PRKCG	PRKCG	protein kinase C gamma	GPCR Signaling, Cell Adhesion & Motility, VEGF Signaling, Glioma, Lymphocyte Trafficking, NK Activity, mTOR Signaling, HIF1 Signaling, MAPK Signaling, Phagocytosis, Wnt Signaling, DNA Damage Repair	5582	Yes
PRKDC	PRKDC	protein kinase, DNA-activated, catalytic subunit	Cell Cycle, DNA Sensing, DNA Damage Repair	5591	Yes
PRKX	PRKX	protein kinase cAMP-dependent X-linked catalytic subunit	GPCR Signaling, Differentiation	5613	Yes
PRL	PRL	prolactin	JAK-STAT Signaling, PI3K-Akt Signaling	5617	No
PRLR	PRLR	prolactin receptor	JAK-STAT Signaling, PI3K-Akt Signaling	5618	No
PRM1	PRM1	protamine 1	Prostate Cancer, Cancer Antigens	5619	Yes
PRMT8	PRMT8	protein arginine methyltransferase 8	RNA Processing	56341	No
PROM1	PROM1	prominin 1	Epigenetic Modification, EMT, Immortality & Stemness	8842	No
PRR5	PRR5	proline rich 5	VEGF Signaling, PI3K-Akt Signaling, mTOR Signaling	55615	Yes
PRUNE1	PRUNE1	prune exopolyphosphatase 1	Nucleotide Synthesis	58497	Yes
PSAT1	PSAT1	phosphoserine aminotransferase 1	Glutamine Metabolism, Amino Acid Synthesis & Transport	29968	Yes
PSEN1	PSEN1	presenilin 1	Neutrophil Degranulation, Oxidative Stress, Ion Transport, Differentiation, Wnt Signaling, Notch Signaling, Matrix Remodeling and Metastasis	5663	Yes
PSEN2	PSEN2	presenilin 2	Differentiation, Notch Signaling	5664	Yes
PSMB10	PSMB10	proteasome 20S subunit beta 10	BCR Signaling, MHC Class I Antigen Presentation, Cell Cycle, IL-1 Signaling, Apoptosis, NF-kB Signaling, Hedgehog Signaling, TCR Signaling, Glycan Sensing, Differentiation, Myeloid Inflammation, MAPK Signaling, Wnt Signaling, Notch Signaling	5699	Yes
PSMB2	PSMB2	proteasome 20S subunit beta 2	BCR Signaling, MHC Class I Antigen Presentation, Cell Cycle, Internal Reference, IL-1 Signaling, Apoptosis, NF-kB Signaling, Hedgehog Signaling, TCR Signaling, Glycan Sensing, Differentiation, Myeloid Inflammation, MAPK Signaling, Wnt Signaling, Notch Signaling	5690	Yes
PSMB5	PSMB5	proteasome 20S subunit beta 5	BCR Signaling, MHC Class I Antigen Presentation, Cell Cycle, IL-1 Signaling, Apoptosis, NF-kB Signaling, Oxidative Stress, Hedgehog Signaling, TCR Signaling, Glycan Sensing, Differentiation, Myeloid Inflammation, MAPK Signaling, Wnt Signaling, Notch Signaling	5693	Yes
PSMB7	PSMB7	proteasome 20S subunit beta 7	BCR Signaling, MHC Class I Antigen Presentation, Cell Cycle, Neutrophil Degranulation, IL-1 Signaling, Apoptosis, NF-kB Signaling, Hedgehog Signaling, TCR Signaling, Glycan Sensing, Differentiation, Myeloid Inflammation, MAPK Signaling, Wnt Signaling, Notch Signaling	5695	Yes
PSMB8	PSMB8	proteasome 20S subunit beta 8	Type I Interferon Signaling, BCR Signaling, MHC Class I Antigen Presentation, Cell Cycle, IL-1 Signaling, Apoptosis, NF-kB Signaling, Hedgehog Signaling, TCR Signaling, Glycan Sensing, Differentiation, Myeloid Inflammation, MAPK Signaling, Wnt Signaling, Notch Signaling	5696	Yes
PSMB9	PSMB9	proteasome 20S subunit beta 9	BCR Signaling, MHC Class I Antigen Presentation, Cell Cycle, IL-1 Signaling, Apoptosis, NF-kB Signaling, Hedgehog Signaling, TCR Signaling, Glycan Sensing, Differentiation, Myeloid Inflammation, MAPK Signaling, Wnt Signaling, Notch Signaling	5698	Yes
PSMC4	PSMC4	proteasome 26S subunit, ATPase 4	BCR Signaling, MHC Class I Antigen Presentation, Cell Cycle, Internal Reference, IL-1 Signaling, Apoptosis, NF-kB Signaling, Hedgehog Signaling, TCR Signaling, Glycan Sensing, Differentiation, Myeloid Inflammation, MAPK Signaling, Wnt Signaling, Notch Signaling	5704	Yes
PSMD7	PSMD7	proteasome 26S subunit, non-ATPase 7	BCR Signaling, MHC Class I Antigen Presentation, Cell Cycle, Neutrophil Degranulation, IL-1 Signaling, Apoptosis, NF-kB Signaling, Hedgehog Signaling, TCR Signaling, Glycan Sensing, Differentiation, Myeloid Inflammation, MAPK Signaling, Wnt Signaling, Notch Signaling	5713	Yes
PSPH	PSPH	phosphoserine phosphatase	Glutamine Metabolism, Amino Acid Synthesis & Transport	5723	Yes
PTCD2	PTCD2	pentatricopeptide repeat domain 2	RNA Processing	79810	Yes
PTCH1	PTCH1	patched 1	GPCR Signaling, Hedgehog Signaling	5727	Yes
PTCRA	PTCRA	pre T cell antigen receptor alpha	Epigenetic Modification, Notch Signaling	171558	Yes
PTEN	PTEN,PTENP1	phosphatase and tensin homolog	Cell Adhesion & Motility, FoxO Signaling, Prostate Cancer, PI3K-Akt Signaling, EMT, Lipid Metabolism, Autophagy, Senescence, Glioma, p53 Signaling, TCR Signaling, mTOR Signaling, Melanoma	5728	Yes
PTGDR2	PTGDR2	prostaglandin D2 receptor 2	GPCR Signaling, Prostaglandin Inflammation	11251	Yes
PTGER4	PTGER4	prostaglandin E receptor 4	GPCR Signaling, Prostaglandin Inflammation	5734	Yes
PTGS2	PTGS2	prostaglandin-endoperoxide synthase 2	Prostaglandin Inflammation, VEGF Signaling, EMT, Lipid Metabolism, NF-kB Signaling, TNF Signaling, Oxidative Stress, Vitamin & Cofactor Metabolism, Other Interleukin Signaling	5743	Yes
PTPN11	PTPN11	protein tyrosine phosphatase non-receptor type 11	Type I Interferon Signaling, PDGF Signaling, JAK-STAT Signaling, EGFR Signaling, PI3K-Akt Signaling, Type II Interferon Signaling, IL-1 Signaling, TLR Signaling, Insulin Signaling, Lymphocyte Trafficking, NK Activity, FGFR Signaling, Differentiation, IL-6 Signaling, Leukemia, MAPK Signaling, Other Interleukin Signaling, MET Signaling	5781	Yes
PTPN5	PTPN5	protein tyrosine phosphatase non-receptor type 5	IL-1 Signaling, MAPK Signaling	84867	Yes
PTPRC	PTPRC	protein tyrosine phosphatase receptor type C	B cells, Neutrophil Degranulation, TCR Signaling, Lymphocyte Trafficking, Differentiation, Phagocytosis, T cells	5788	Yes
PTPRR	PTPRR	protein tyrosine phosphatase receptor type R	MAPK Signaling	5801	Yes
PTTG1	PTTG1	PTTG1 regulator of sister chromatid separation, securin	Cell Cycle	9232	Yes
PTTG2	PTTG2	pituitary tumor-transforming 2	Cell Cycle	10744	Yes
PUM1	PUM1	pumilio RNA binding family member 1	Internal Reference	9698	Yes
PURA	PURA	purine rich element binding protein A	RNA Processing	5813	Yes
PVR	PVR	PVR cell adhesion molecule	Cell Adhesion & Motility, Lymphocyte Trafficking, Lymphocyte Regulation	5817	Yes
PVRIG	PVRIG	PVR related immunoglobulin domain containing	T-cell Checkpoints	79037	Yes
PYCARD	PYCARD	PYD and CARD domain containing	Inflammasomes, Neutrophil Degranulation, NLR Signaling, Glycan Sensing, DNA Sensing	29108	Yes
PYCR1	PYCR1	pyrroline-5-carboxylate reductase 1	Oxidative Stress, Glutamine Metabolism, Amino Acid Synthesis & Transport	5831	No
PYCR2	PYCR2	pyrroline-5-carboxylate reductase 2	Oxidative Stress, Glutamine Metabolism, Amino Acid Synthesis & Transport	29920	Yes
PYCR3	PYCR3	pyrroline-5-carboxylate reductase 3	Glutamine Metabolism, Amino Acid Synthesis & Transport	65263	Yes
RAB7A	RAB7A	RAB7A, member RAS oncogene family	Internal Reference, MHC Class II Antigen Presentation, Neutrophil Degranulation, Autophagy, Endocytosis, Phagocytosis	7879	Yes
RAC1	RAC1	Rac family small GTPase 1	BCR Signaling, Cell Adhesion & Motility, Neutrophil Degranulation, VEGF Signaling, PI3K-Akt Signaling, EMT, TLR Signaling, Chemokine Signaling, Lymphocyte Trafficking, NK Activity, Differentiation, Myeloid Inflammation, MAPK Signaling, Phagocytosis, Wnt Signaling, MET Signaling	5879	Yes
RAC2	RAC2	Rac family small GTPase 2	BCR Signaling, Cell Adhesion & Motility, VEGF Signaling, PI3K-Akt Signaling, Chemokine Signaling, Lymphocyte Trafficking, NK Activity, Myeloid Inflammation, MAPK Signaling, Phagocytosis, Wnt Signaling	5880	Yes
RAC3	RAC3	Rac family small GTPase 3	BCR Signaling, Cell Adhesion & Motility, VEGF Signaling, Chemokine Signaling, NK Activity, Myeloid Inflammation, MAPK Signaling, Wnt Signaling	5881	Yes
RAD21	RAD21	RAD21 cohesin complex component	Estrogen Signaling, Cell Cycle, DNA Damage Repair	5885	Yes
RAD50	RAD50	RAD50 double strand break repair protein	Cell Cycle, Senescence, DNA Damage Repair	10111	Yes
RAD51	RAD51	RAD51 recombinase	Cell Cycle, DNA Damage Repair	5888	Yes
RAD51C	RAD51C	RAD51 paralog C	Cell Cycle, DNA Damage Repair	5889	Yes
RAD52	RAD52	RAD52 homolog, DNA repair protein	Oxidative Stress, DNA Damage Repair	5893	Yes
RAF1	RAF1	Raf-1 proto-oncogene, serine/threonine kinase	Estrogen Signaling, BCR Signaling, Cell Adhesion & Motility, FoxO Signaling, JAK-STAT Signaling, Prostate Cancer, VEGF Signaling, PI3K-Akt Signaling, Apoptosis, Autophagy, Senescence, Insulin Signaling, Glioma, Chemokine Signaling, TCR Signaling, NK Activity, Glycan Sensing, mTOR Signaling, Myeloid Inflammation, Leukemia, MAPK Signaling, Phagocytosis, Melanoma	5894	Yes
RAG1	RAG1	recombination activating 1	FoxO Signaling, B cells, MAPK Signaling, Other Interleukin Signaling, T cells	5896	Yes
RANBP2	RANBP2	RAN binding protein 2	Glycolysis & Glucose Transport, Cell Cycle, Interferon Response Genes	5903	Yes
RASA4	RASA4,RASA4B	RAS p21 protein activator 4	MAPK Signaling	10156	Yes
RASAL1	RASAL1	RAS protein activator like 1	MAPK Signaling	8437	Yes
RASGRF1	RASGRF1	Ras protein specific guanine nucleotide releasing factor 1	Cell Adhesion & Motility, MAPK Signaling	5923	Yes
RASGRF2	RASGRF2	Ras protein specific guanine nucleotide releasing factor 2	GPCR Signaling, MAPK Signaling	5924	Yes
RASGRP1	RASGRP1	RAS guanyl releasing protein 1	GPCR Signaling, BCR Signaling, TCR Signaling, Myeloid Inflammation, MAPK Signaling	10125	Yes
RASGRP2	RASGRP2	RAS guanyl releasing protein 2	GPCR Signaling, Chemokine Signaling, Myeloid Inflammation, MAPK Signaling	10235	Yes
RB1	RB1	RB transcriptional corepressor 1	Androgen Signaling, Prostate Cancer, Cell Cycle, Senescence, Glioma, Leukemia, Melanoma	5925	Yes
RBL2	RBL2	RB transcriptional corepressor like 2	FoxO Signaling, Cell Cycle, PI3K-Akt Signaling, Senescence	5934	Yes
RBP4	RBP4	retinol binding protein 4	GPCR Signaling, Vitamin & Cofactor Metabolism	5950	No
RBX1	RBX1	ring-box 1	Proteotoxic Stress, Circadian Clock, MHC Class I Antigen Presentation, Cell Cycle, IL-1 Signaling, Hedgehog Signaling, Differentiation, HIF1 Signaling, MAPK Signaling, TGF-beta Signaling, Wnt Signaling, DNA Damage Repair, Notch Signaling	9978	Yes
REL	REL	REL proto-oncogene, NF-kB subunit	BCR Signaling, Epigenetic Modification, NF-kB Signaling	5966	Yes
RELA	RELA	RELA proto-oncogene, NF-kB subunit	BCR Signaling, Inflammasomes, Prostate Cancer, Epigenetic Modification, PI3K-Akt Signaling, IL-1 Signaling, EMT, RNA Sensing, Apoptosis, TH1 Differentiation, NF-kB Signaling, TLR Signaling, TNF Signaling, Oxidative Stress, Senescence, Chemokine Signaling, NLR Signaling, TCR Signaling, Glycan Sensing, Differentiation, HIF1 Signaling, DNA Sensing, TH9 Differentiation, Myeloid Inflammation, Leukemia…	5970	Yes
RELB	RELB	RELB proto-oncogene, NF-kB subunit	NF-kB Signaling, Glycan Sensing, MAPK Signaling	5971	Yes
RELN	RELN	reelin	Cell Adhesion & Motility, PI3K-Akt Signaling, Differentiation	5649	No
REN	REN	renin	Angiotensin System	5972	Yes
REPS1	REPS1	RALBP1 associated Eps domain containing 1	Endocytosis	85021	Yes
RET	RET	ret proto-oncogene	Neuroendocrine Function, Differentiation, MAPK Signaling	5979	Yes
RFC3	RFC3	replication factor C subunit 3	Cell Cycle, Immortality & Stemness, DNA Damage Repair	5983	Yes
RFC4	RFC4	replication factor C subunit 4	Cell Cycle, Immortality & Stemness, DNA Damage Repair	5984	Yes
RGMB	RGMB	repulsive guidance molecule BMP co-receptor b	Differentiation, TGF-beta Signaling	285704	Yes
RHOA	RHOA	ras homolog family member A	GPCR Signaling, Androgen Signaling, Cell Adhesion & Motility, Neutrophil Degranulation, VEGF Signaling, EMT, Chemokine Signaling, Endocytosis, NLR Signaling, TCR Signaling, Lymphocyte Trafficking, mTOR Signaling, ERBB2 Signaling, Ion Transport, Differentiation, TGF-beta Signaling, Wnt Signaling	387	Yes
RHOB	RHOB	ras homolog family member B	GPCR Signaling, Oxidative Stress, Differentiation	388	Yes
RICTOR	RICTOR	RPTOR independent companion of MTOR complex 2	VEGF Signaling, PI3K-Akt Signaling, mTOR Signaling	253260	Yes
RIMKLA	RIMKLA	ribosomal modification protein rimK like family member A	Glutamine Metabolism, Amino Acid Synthesis & Transport	284716	No
RIMKLB	RIMKLB	ribosomal modification protein rimK like family member B	Glutamine Metabolism, Amino Acid Synthesis & Transport	57494	Yes
RIN1	RIN1	Ras and Rab interactor 1	Lipid Metabolism	9610	Yes
RIPK1	RIPK1	receptor interacting serine/threonine kinase 1	RNA Sensing, Apoptosis, NF-kB Signaling, TLR Signaling, TNF Signaling, Oxidative Stress, NLR Signaling, DNA Sensing	8737	Yes
RIPK2	RIPK2	receptor interacting serine/threonine kinase 2	IL-17 Signaling, IL-1 Signaling, TLR Signaling, NLR Signaling, TCR Signaling	8767	Yes
RIPK3	RIPK3	receptor interacting serine/threonine kinase 3	TLR Signaling, TNF Signaling, Oxidative Stress, NLR Signaling, DNA Sensing	11035	Yes
RNF43	RNF43	ring finger protein 43	Wnt Signaling	54894	Yes
RNLS	RNLS	renalase, FAD dependent amine oxidase	Vitamin & Cofactor Metabolism	55328	Yes
ROBO4	ROBO4	roundabout guidance receptor 4	Matrix Remodeling and Metastasis	54538	No
ROCK1	ROCK1	Rho associated coiled-coil containing protein kinase 1	GPCR Signaling, Cell Adhesion & Motility, Neutrophil Degranulation, VEGF Signaling, EMT, Apoptosis, Chemokine Signaling, Lymphocyte Trafficking, Differentiation, TGF-beta Signaling	6093	Yes
ROPN1	ROPN1B,ROPN1	rhophilin associated tail protein 1	Prostate Cancer	54763	Yes
ROR2	ROR2	receptor tyrosine kinase like orphan receptor 2	Wnt Signaling	4920	No
RORA	RORA	RAR related orphan receptor A	TH17 Differentiation, Circadian Clock, Lipid Metabolism, Other Interleukin Signaling	6095	Yes
RORC	RORC	RAR related orphan receptor C	TH17 Differentiation, Circadian Clock, Other Interleukin Signaling	6097	Yes
RPA3	RPA3	replication protein A3	Cell Cycle, Immortality & Stemness, DNA Damage Repair	6119	No
RPL23	RPL23	ribosomal protein L23	Myc, Differentiation	9349	Yes
RPL7A	RPL7A	ribosomal protein L7a	Differentiation, RNA Processing	6130	Yes
RPLP0	RPLP0	ribosomal protein lateral stalk subunit P0	Internal Reference, Differentiation, Other Interleukin Signaling	6175	Yes
RPS27A	RPS27A	ribosomal protein S27a	BCR Signaling, EGFR Signaling, Circadian Clock, MHC Class I Antigen Presentation, Cell Cycle, IL-17 Signaling, IL-1 Signaling, RNA Sensing, Interferon Response Genes, Apoptosis, NF-kB Signaling, TLR Signaling, Autophagy, TNF Signaling, Senescence, Hedgehog Signaling, Endocytosis, TCR Signaling, Glycan Sensing, FGFR Signaling, ERBB2 Signaling, Differentiation, DNA Sensing, Myeloid Inflammation, MA…	6233	Yes
RPS6	RPS6	ribosomal protein S6	PI3K-Akt Signaling, Insulin Signaling, mTOR Signaling, Differentiation, HIF1 Signaling	6194	Yes
RPS6KA5	RPS6KA5	ribosomal protein S6 kinase A5	IL-17 Signaling, TLR Signaling, TNF Signaling, Glycan Sensing, Differentiation, MAPK Signaling	9252	Yes
RPS6KA6	RPS6KA6	ribosomal protein S6 kinase A6	mTOR Signaling, Differentiation, MAPK Signaling	27330	No
RPS6KB1	RPS6KB1	ribosomal protein S6 kinase B1	PI3K-Akt Signaling, AMPK Signaling, Autophagy, Insulin Signaling, mTOR Signaling, HIF1 Signaling, Leukemia, Phagocytosis, TGF-beta Signaling	6198	Yes
RPTOR	RPTOR	regulatory associated protein of MTOR complex 1	PI3K-Akt Signaling, AMPK Signaling, Autophagy, Insulin Signaling, p53 Signaling, mTOR Signaling	57521	Yes
RRAD	RRAD	RRAD, Ras related glycolysis inhibitor and calcium channel regulator	Glycolysis & Glucose Transport, Ion Transport	6236	Yes
RRAS2	RRAS2	RAS related 2	Autophagy, Senescence, MAPK Signaling	22800	Yes
RRM2	RRM2	ribonucleotide reductase regulatory subunit M2	Cell Cycle, p53 Signaling, Nucleotide Synthesis	6241	Yes
RSAD2	RSAD2	radical S-adenosyl methionine domain containing 2	Type I Interferon Signaling	91543	Yes
RUNX1	RUNX1	RUNX family transcription factor 1	Estrogen Signaling, Epigenetic Modification, Differentiation, Leukemia, Notch Signaling	861	Yes
RUNX1T1	RUNX1T1	RUNX1 partner transcriptional co-repressor 1	Epigenetic Modification, Leukemia	862	Yes
RUNX3	RUNX3	RUNX family transcription factor 3	TH2 Differentiation, Wnt Signaling	864	Yes
RXRG	RXRG	retinoid X receptor gamma	Retinoic Acid Signaling, PPAR Signaling, Epigenetic Modification	6258	No
RYBP	RYBP	RING1 and YY1 binding protein	RNA Processing	23429	Yes
S100A12	S100A12	S100 calcium binding protein A12	RAGE Signaling, Neutrophil Degranulation, IL-1 Signaling, RNA Sensing, TLR Signaling	6283	No
S100A7	S100A7	S100 calcium binding protein A7	Neutrophil Degranulation, Oxidative Stress, Host Defense Peptides	6278	Yes
S100A8	S100A8	S100 calcium binding protein A8	Neutrophil Degranulation, TLR Signaling, Host Defense Peptides	6279	Yes
S100A9	S100A9	S100 calcium binding protein A9	Neutrophil Degranulation, TLR Signaling, Host Defense Peptides	6280	No
S100B	S100B	S100 calcium binding protein B	RAGE Signaling, IL-1 Signaling, RNA Sensing, TLR Signaling	6285	No
SAA1	SAA2-SAA4,SAA2,SAA1	serum amyloid A1	GPCR Signaling, RAGE Signaling, IL-1 Signaling, RNA Sensing, TLR Signaling, Other Interleukin Signaling	6288	Yes
SAMD9	SAMD9	sterile alpha motif domain containing 9	Myeloid Inflammation	54809	Yes
SAMSN1	SAMSN1	SAM domain, SH3 domain and nuclear localization signals 1	Lymphocyte Regulation	64092	Yes
SBNO2	SBNO2	strawberry notch homolog 2	Myeloid Inflammation	22904	Yes
SDHA	SDHA	succinate dehydrogenase complex flavoprotein subunit A	Internal Reference, IDH1/2, Mitochondrial Metabolism / TCA	6389	Yes
SELE	SELE	selectin E	TNF Signaling, Lymphocyte Trafficking	6401	No
SELENOK	SELENOK	selenoprotein K	Oxidative Stress	58515	Yes
SELL	SELL	selectin L	Neutrophil Degranulation, Lymphocyte Trafficking, Lymphocyte Regulation	6402	Yes
SELP	SELP	selectin P	Lymphocyte Trafficking	6403	Yes
SELPLG	SELPLG	selectin P ligand	Lymphocyte Trafficking	6404	Yes
SEMG1	SEMG1	semenogelin 1	Host Defense Peptides	6406	Yes
SERINC1	SERINC1	serine incorporator 1	Glutamine Metabolism	57515	Yes
SERINC2	SERINC2	serine incorporator 2	Glutamine Metabolism	347735	Yes
SERINC3	SERINC3	serine incorporator 3	Glutamine Metabolism	10955	Yes
SERINC5	SERINC5	serine incorporator 5	Glutamine Metabolism	256987	Yes
SERPINA1	SERPINA1	serpin family A member 1	Complement System, Neutrophil Degranulation, Glycosylation	5265	Yes
SERPINB2	SERPINB2	serpin family B member 2	Complement System, Other Interleukin Signaling	5055	No
SERPINB5	SERPINB5	serpin family B member 5	p53 Signaling	5268	Yes
SERPING1	SERPING1	serpin family G member 1	Complement System	710	Yes
SERPINH1	SERPINH1	serpin family H member 1	Matrix Remodeling and Metastasis	871	Yes
SETBP1	SETBP1	SET binding protein 1	RNA Processing	26040	Yes
SETD2	SETD2	SET domain containing 2, histone lysine methyltransferase	Epigenetic Modification, Amino Acid Synthesis & Transport	29072	Yes
SF3A1	SF3A1	splicing factor 3a subunit 1	Internal Reference	10291	Yes
SF3B1	SF3B1	splicing factor 3b subunit 1	RNA Processing	23451	Yes
SFN	SFN	stratifin	Cell Cycle, Apoptosis, p53 Signaling	2810	Yes
SFRP1	SFRP1	secreted frizzled related protein 1	Androgen Signaling, Wnt Signaling	6422	Yes
SFRP2	SFRP2	secreted frizzled related protein 2	Wnt Signaling	6423	Yes
SFRP4	SFRP4	secreted frizzled related protein 4	Wnt Signaling	6424	Yes
SFXN1	SFXN1	sideroflexin 1	Amino Acid Synthesis & Transport	94081	Yes
SGK1	SGK1	serum/glucocorticoid regulated kinase 1	Androgen Signaling, FoxO Signaling, PI3K-Akt Signaling, mTOR Signaling	6446	Yes
SGK2	SGK2	serum/glucocorticoid regulated kinase 2	FoxO Signaling, PI3K-Akt Signaling, Oxidative Stress	10110	Yes
SH2B2	SH2B2	SH2B adaptor protein 2	Insulin Signaling	10603	Yes
SH2D1A	SH2D1A	SH2 domain containing 1A	NK Activity, Lymphocyte Regulation	4068	Yes
SH2D1B	SH2D1B	SH2 domain containing 1B	NK Activity, Lymphocyte Regulation	117157	Yes
SHC1	SHC1	SHC adaptor protein 1	Estrogen Signaling, Cell Adhesion & Motility, EGFR Signaling, Insulin Signaling, Glioma, Chemokine Signaling, IL-2 Signaling, NK Activity, ERBB2 Signaling, Differentiation, Leukemia, MAPK Signaling, Other Interleukin Signaling	6464	Yes
SHC2	SHC2	SHC adaptor protein 2	Estrogen Signaling, Cell Adhesion & Motility, VEGF Signaling, Insulin Signaling, Glioma, Chemokine Signaling, NK Activity, Leukemia, MAPK Signaling	25759	Yes
SHC3	SHC3	SHC adaptor protein 3	Estrogen Signaling, Cell Adhesion & Motility, Insulin Signaling, Glioma, Chemokine Signaling, NK Activity, Differentiation, Leukemia, MAPK Signaling	53358	Yes
SHC4	SHC4	SHC adaptor protein 4	Estrogen Signaling, Cell Adhesion & Motility, Insulin Signaling, Glioma, Chemokine Signaling, NK Activity, Leukemia	399694	Yes
SIGIRR	SIGIRR	single Ig and TIR domain containing	IL-1 Signaling, TLR Signaling	59307	Yes
SIGLEC1	SIGLEC1	sialic acid binding Ig like lectin 1	Lymphocyte Trafficking, Lymphocyte Regulation	6614	Yes
SIGLEC5	SIGLEC5	sialic acid binding Ig like lectin 5	Neutrophil Degranulation, Lymphocyte Regulation, Dendritic Cells	8778	Yes
SIGLEC8	SIGLEC8	sialic acid binding Ig like lectin 8	Lymphocyte Regulation, Dendritic Cells	27181	Yes
SIN3A	SIN3A	SIN3 transcription regulator family member A	Epigenetic Modification, Lipid Metabolism, Oxidative Stress	25942	Yes
SIRPA	SIRPA	signal regulatory protein alpha	Neutrophil Degranulation, Oxidative Stress	140885	Yes
SIRPB2	SIRPB2	signal regulatory protein beta 2	Lymphocyte Regulation	284759	Yes
SIRT4	SIRT4	sirtuin 4	Mitochondrial Metabolism / TCA	23409	Yes
SIX1	SIX1	SIX homeobox 1	Epigenetic Modification	6495	No
SKP1	SKP1	S-phase kinase associated protein 1	BCR Signaling, Proteotoxic Stress, Circadian Clock, MHC Class I Antigen Presentation, Cell Cycle, IL-17 Signaling, IL-1 Signaling, NF-kB Signaling, TLR Signaling, Hedgehog Signaling, TCR Signaling, Glycan Sensing, Myeloid Inflammation, TGF-beta Signaling, Wnt Signaling, Notch Signaling	6500	Yes
SKP2	SKP2	S-phase kinase associated protein 2	FoxO Signaling, MHC Class I Antigen Presentation, Cell Cycle, mTOR Signaling	6502	Yes
SLAMF1	SLAMF1	signaling lymphocytic activation molecule family member 1	Lymphocyte Regulation	6504	Yes
SLAMF6	SLAMF6	SLAM family member 6	Lymphocyte Regulation	114836	Yes
SLAMF7	SLAMF7	SLAM family member 7	Lymphocyte Regulation	57823	Yes
SLC11A1	SLC11A1	solute carrier family 11 member 1	Neutrophil Degranulation, Lysosome, Ion Transport, Host Defense Peptides	6556	Yes
SLC16A1	SLC16A1	solute carrier family 16 member 1	Ion Transport, Mitochondrial Metabolism / TCA	6566	Yes
SLC16A2	SLC16A2	solute carrier family 16 member 2	Amino Acid Synthesis & Transport	6567	Yes
SLC1A5	SLC1A5	solute carrier family 1 member 5	Amino Acid Synthesis & Transport	6510	Yes
SLC25A1	SLC25A1	solute carrier family 25 member 1	Lipid Metabolism, Fatty Acid Synthesis	6576	Yes
SLC2A1	SLC2A1	solute carrier family 2 member 1	HIF1 Signaling, Vitamin & Cofactor Metabolism	6513	Yes
SLC39A6	SLC39A6	solute carrier family 39 member 6	Cell Cycle	25800	Yes
SLC7A5	SLC7A5	solute carrier family 7 member 5	mTOR Signaling, Amino Acid Synthesis & Transport	8140	Yes
SMAD2	SMAD2	SMAD family member 2	TH17 Differentiation, Treg Differentiation, Cell Cycle, EMT, Immortality & Stemness, Senescence, Endocytosis, Differentiation, TH9 Differentiation, TGF-beta Signaling	4087	Yes
SMAD3	SMAD3	SMAD family member 3	TH17 Differentiation, FoxO Signaling, Treg Differentiation, Cell Cycle, IL-1 Signaling, EMT, Senescence, Endocytosis, Differentiation, TH9 Differentiation, Leukemia, TGF-beta Signaling, Wnt Signaling, Notch Signaling	4088	Yes
SMAD4	SMAD4	SMAD family member 4	TH17 Differentiation, FoxO Signaling, Treg Differentiation, Cell Cycle, EMT, Immortality & Stemness, Differentiation, Leukemia, TGF-beta Signaling, Wnt Signaling	4089	Yes
SMAD5	SMAD5	SMAD family member 5	TGF-beta Signaling	4090	Yes
SMAD9	SMAD9	SMAD family member 9	TGF-beta Signaling	4093	Yes
SMAP1	SMAP1	small ArfGAP 1	Endocytosis	60682	Yes
SMARCA4	SMARCA4	SWI/SNF related, matrix associated, actin dependent regulator of chromatin, subfamily a, member 4	Androgen Signaling, Epigenetic Modification, Differentiation, Other Interleukin Signaling, Wnt Signaling	6597	Yes
SMARCB1	SMARCB1	SWI/SNF related, matrix associated, actin dependent regulator of chromatin, subfamily b, member 1	Epigenetic Modification	6598	Yes
SMC1A	SMC1A	structural maintenance of chromosomes 1A	Estrogen Signaling, Cell Cycle, DNA Damage Repair	8243	Yes
SMC1B	SMC1B	structural maintenance of chromosomes 1B	Cell Cycle	27127	Yes
SMC3	SMC3	structural maintenance of chromosomes 3	Estrogen Signaling, Cell Cycle	9126	Yes
SMO	SMO	smoothened, frizzled class receptor	GPCR Signaling, Hedgehog Signaling, Cilium Assembly	6608	Yes
SMPD3	SMPD3	sphingomyelin phosphodiesterase 3	Lipid Metabolism, TNF Signaling, Oxidative Stress	55512	Yes
SNAI1	SNAI1	snail family transcriptional repressor 1	EMT	6615	Yes
SNAI2	SNAI2	snail family transcriptional repressor 2	EMT	6591	No
SNCA	SNCA	synuclein alpha	Oxidative Stress	6622	Yes
SOCS1	SOCS1	suppressor of cytokine signaling 1	Type I Interferon Signaling, JAK-STAT Signaling, B cells, MHC Class I Antigen Presentation, Type II Interferon Signaling, TLR Signaling, Insulin Signaling, Other Interleukin Signaling, T cells	8651	Yes
SOCS2	SOCS2	suppressor of cytokine signaling 2	JAK-STAT Signaling, Insulin Signaling, Other Interleukin Signaling	8835	No
SOCS3	SOCS3	suppressor of cytokine signaling 3	Type I Interferon Signaling, JAK-STAT Signaling, MHC Class I Antigen Presentation, Type II Interferon Signaling, TNF Signaling, Insulin Signaling, IL-6 Signaling, Other Interleukin Signaling	9021	Yes
SOD1	SOD1	superoxide dismutase 1	Oxidative Stress, Other Interleukin Signaling, DNA Damage Repair	6647	Yes
SOD2	SOD2	superoxide dismutase 2	FoxO Signaling, Oxidative Stress, Mitochondrial Metabolism / TCA, Other Interleukin Signaling	6648	Yes
SOS1	SOS1	SOS Ras/Rac guanine nucleotide exchange factor 1	GPCR Signaling, Estrogen Signaling, BCR Signaling, PDGF Signaling, Cell Adhesion & Motility, FoxO Signaling, JAK-STAT Signaling, Prostate Cancer, EGFR Signaling, PI3K-Akt Signaling, Insulin Signaling, Glioma, Chemokine Signaling, IL-2 Signaling, TCR Signaling, NK Activity, FGFR Signaling, mTOR Signaling, ERBB2 Signaling, Differentiation, Myeloid Inflammation, Leukemia, MAPK Signaling, Other Inter…	6654	Yes
SOS2	SOS2	SOS Ras/Rho guanine nucleotide exchange factor 2	GPCR Signaling, Estrogen Signaling, BCR Signaling, Cell Adhesion & Motility, FoxO Signaling, JAK-STAT Signaling, Prostate Cancer, PI3K-Akt Signaling, Insulin Signaling, Glioma, Chemokine Signaling, IL-2 Signaling, TCR Signaling, NK Activity, mTOR Signaling, Differentiation, Myeloid Inflammation, Leukemia, MAPK Signaling	6655	Yes
SOST	SOST	sclerostin	Wnt Signaling	50964	No
SOX10	SOX10	SRY-box transcription factor 10	Differentiation	6663	No
SOX11	SOX11	SRY-box transcription factor 11	Differentiation	6664	Yes
SOX17	SOX17	SRY-box transcription factor 17	Wnt Signaling	64321	No
SOX2	SOX2	SRY-box transcription factor 2	Neuroendocrine Function, EMT, Immortality & Stemness, Differentiation, Other Interleukin Signaling, Wnt Signaling	6657	No
SOX9	SOX9	SRY-box transcription factor 9	Wnt Signaling	6662	No
SP1	SP1	Sp1 transcription factor	Estrogen Signaling, Epigenetic Modification, EMT, Lipid Metabolism, Oxidative Stress, Senescence, TGF-beta Signaling	6667	Yes
SPA17	SPA17	sperm autoantigenic protein 17	Prostate Cancer	53340	Yes
SPACA3	SPACA3	sperm acrosome associated 3	Prostate Cancer	124912	No
SPANXB1	SPANXB1	SPANX family member B1	Prostate Cancer	728695	No
SPIB	SPIB	Spi-B transcription factor	B cells	6689	Yes
SPINK1	SPINK1	serine peptidase inhibitor Kazal type 1	NO Signaling	6690	No
SPINK5	SPINK5	serine peptidase inhibitor Kazal type 5	Cell Adhesion & Motility, Differentiation	11005	No
SPN	SPN	sialophorin	Lymphocyte Trafficking	6693	Yes
SPO11	SPO11	SPO11 initiator of meiotic double strand breaks	Cell Cycle	23626	No
SPOP	SPOP	speckle type BTB/POZ protein	Hedgehog Signaling	8405	Yes
SPP1	SPP1	secreted phosphoprotein 1	PDGF Signaling, Cell Adhesion & Motility, PI3K-Akt Signaling, TLR Signaling, Matrix Remodeling and Metastasis	6696	No
SPRED1	SPRED1	sprouty related EVH1 domain containing 1	FGFR Signaling, MAPK Signaling	161742	Yes
SPRY1	SPRY1	sprouty RTK signaling antagonist 1	EGFR Signaling	10252	No
SPRY2	SPRY2	sprouty RTK signaling antagonist 2	EGFR Signaling, FGFR Signaling	10253	Yes
SPRY4	SPRY4	sprouty RTK signaling antagonist 4	Differentiation	81848	Yes
SRD5A2	SRD5A2	steroid 5 alpha-reductase 2	Prostate Cancer, Lipid Metabolism	6716	Yes
SREBF1	SREBF1	sterol regulatory element binding transcription factor 1	Circadian Clock, AMPK Signaling, Insulin Signaling	6720	Yes
SRP54	SRP54	signal recognition particle 54	RNA Processing	6729	Yes
SRR	SRR	serine racemase	Glutamine Metabolism, Amino Acid Synthesis & Transport	63826	Yes
SRSF2	SRSF2	serine and arginine rich splicing factor 2	RNA Processing	6427	Yes
SSX1	SSX1	SSX family member 1	Epigenetic Modification	6756	Yes
SSX4	SSX4,SSX4B	SSX family member 4	Prostate Cancer	6759	Yes
ST6GAL1	ST6GAL1	ST6 beta-galactoside alpha-2,6-sialyltransferase 1	Glycosylation	6480	Yes
STAG2	STAG2	STAG2 cohesin complex component	Estrogen Signaling, Cell Cycle	10735	Yes
STAT1	STAT1	signal transducer and activator of transcription 1	Type III Interferon Signaling, PDGF Signaling, JAK-STAT Signaling, Interferon Response Genes, TH1 Differentiation, TLR Signaling, Oxidative Stress, Chemokine Signaling, IL-2 Signaling, NLR Signaling, IL-6 Signaling, Other Interleukin Signaling, Notch Signaling	6772	Yes
STAT2	STAT2	signal transducer and activator of transcription 2	Type III Interferon Signaling, Type I Interferon Signaling, JAK-STAT Signaling, Chemokine Signaling, NLR Signaling, Other Interleukin Signaling	6773	Yes
STAT3	STAT3	signal transducer and activator of transcription 3	TH17 Differentiation, PDGF Signaling, FoxO Signaling, JAK-STAT Signaling, Treg Differentiation, IL-1 Signaling, EMT, Apoptosis, Immortality & Stemness, Senescence, Chemokine Signaling, IL-2 Signaling, Differentiation, HIF1 Signaling, IL-6 Signaling, Leukemia, Other Interleukin Signaling, MET Signaling	6774	Yes
STAT4	STAT4	signal transducer and activator of transcription 4	JAK-STAT Signaling, TH1 Differentiation, IL-2 Signaling, Other Interleukin Signaling, T cells	6775	Yes
STAT5B	STAT5B	signal transducer and activator of transcription 5B	PDGF Signaling, JAK-STAT Signaling, TH2 Differentiation, Chemokine Signaling, IL-2 Signaling, Leukemia, Other Interleukin Signaling	6777	Yes
STAT6	STAT6	signal transducer and activator of transcription 6	PDGF Signaling, JAK-STAT Signaling, TH2 Differentiation, Oxidative Stress, DNA Sensing, TH9 Differentiation, Other Interleukin Signaling, T cells	6778	Yes
STC1	STC1	stanniocalcin 1	Matrix Remodeling and Metastasis	6781	No
STING1	STING1	stimulator of interferon response cGAMP interactor 1	Neutrophil Degranulation, RNA Sensing, NLR Signaling, DNA Sensing	340061	Yes
STK11	STK11	serine/threonine kinase 11	FoxO Signaling, PI3K-Akt Signaling, EMT, AMPK Signaling, Autophagy, mTOR Signaling	6794	Yes
STK11IP	STK11IP	serine/threonine kinase 11 interacting protein	Internal Reference, Neutrophil Degranulation	114790	Yes
STMN1	STMN1	stathmin 1	MAPK Signaling	3925	Yes
SUV39H2	SUV39H2	SUV39H2 histone lysine methyltransferase	Epigenetic Modification, Amino Acid Synthesis & Transport	79723	Yes
SYCP1	SYCP1	synaptonemal complex protein 1	Cell Cycle	6847	Yes
SYK	SYK	spleen associated tyrosine kinase	BCR Signaling, PI3K-Akt Signaling, NF-kB Signaling, IL-2 Signaling, NK Activity, Glycan Sensing, Ion Transport, Myeloid Inflammation, Phagocytosis, Other Interleukin Signaling	6850	Yes
SYT17	SYT17	synaptotagmin 17	Endocytosis	51760	Yes
TAB1	TAB1	TGF-beta activated kinase 1 (MAP3K7) binding protein 1	IL-17 Signaling, IL-1 Signaling, NF-kB Signaling, TLR Signaling, TNF Signaling, NLR Signaling, Glycan Sensing, Myeloid Inflammation, MAPK Signaling	10454	Yes
TACSTD2	TACSTD2	tumor associated calcium signal transducer 2	Androgen Signaling	4070	Yes
TAF3	TAF3	TATA-box binding protein associated factor 3	RNA Processing	83860	Yes
TAL1	TAL1	TAL bHLH transcription factor 1, erythroid differentiation factor	Differentiation, T cells	6886	No
TANK	TANK	TRAF family member associated NFKB activator	RNA Sensing, TLR Signaling, Autophagy, NLR Signaling	10010	Yes
TAP1	TAP1	transporter 1, ATP binding cassette subfamily B member	Drug Resistance, MHC Class I Antigen Presentation, Phagocytosis	6890	Yes
TAP2	TAP2	transporter 2, ATP binding cassette subfamily B member	Drug Resistance, MHC Class I Antigen Presentation, Phagocytosis	6891	Yes
TAPBP	TAPBP	TAP binding protein	MHC Class I Antigen Presentation	6892	Yes
TAPBPL	TAPBPL	TAP binding protein like	MHC Class I Antigen Presentation	55080	Yes
TARP.TRGC1.2	TRGC1,TARP,TRGC2	T Cell Receptor Gamma Constant 1/2, TCR Gamma Alternate Reading Frame Protein	Androgen Signaling	445347	Yes
TBC1D10B	TBC1D10B	TBC1 domain family member 10B	Internal Reference	26000	Yes
TBK1	TBK1	TANK binding kinase 1	IL-1 Signaling, RNA Sensing, TLR Signaling, Autophagy, NLR Signaling, DNA Sensing	29110	Yes
TBL1XR1	TBL1XR1	TBL1X/Y related 1	Circadian Clock, Epigenetic Modification, Lipid Metabolism, Differentiation, Mitochondrial Metabolism / TCA, Wnt Signaling, Notch Signaling	79718	Yes
TBP	TBP	TATA-box binding protein	Estrogen Signaling, Internal Reference	6908	Yes
TBX21	TBX21	T-box transcription factor 21	TH17 Differentiation, TH2 Differentiation, TH1 Differentiation, T cells	30009	Yes
TBXAS1	TBXAS1	thromboxane A synthase 1	Lipid Metabolism	6916	Yes
TCF3	TCF3	transcription factor 3	Epigenetic Modification, EMT, Differentiation	6929	Yes
TCF7	TCF7	transcription factor 7	Prostate Cancer, Leukemia, Wnt Signaling	6932	Yes
TCF7L1	TCF7L1	transcription factor 7 like 1	Prostate Cancer, Leukemia, Wnt Signaling	83439	Yes
TCL1A	TCL1A	TCL1 family AKT coactivator A	PI3K-Akt Signaling	8115	Yes
TCL1B	TCL1B	TCL1 family AKT coactivator B	PI3K-Akt Signaling	9623	Yes
TDO2	TDO2	tryptophan 2,3-dioxygenase	Tryptophan & Kynurenine Metabolism	6999	Yes
TECR	TECR	trans-2,3-enoyl-CoA reductase	Lipid Metabolism, Fatty Acid Synthesis	9524	Yes
TERT	TERT	telomerase reverse transcriptase	Cell Cycle, Myc, Immortality & Stemness, Wnt Signaling	7015	Yes
TET2	TET2	tet methylcytosine dioxygenase 2	IDH1/2	54790	Yes
TFDP1	TFDP1	transcription factor Dp-1	Cell Cycle, Apoptosis, Senescence, Differentiation, TGF-beta Signaling, Notch Signaling	7027	Yes
TFE3	TFE3	transcription factor binding to IGHM enhancer 3	Epigenetic Modification	7030	Yes
TFEB	TFEB	transcription factor EB	T cells	7942	Yes
TFRC	TFRC	transferrin receptor	Internal Reference, Myc, Endocytosis, HIF1 Signaling, Phagocytosis	7037	Yes
TGFB1	TGFB1	transforming growth factor beta 1	TH17 Differentiation, FoxO Signaling, Treg Differentiation, Cell Cycle, EMT, Senescence, Ion Transport, Differentiation, TH9 Differentiation, Leukemia, MAPK Signaling, Other Interleukin Signaling, TGF-beta Signaling	7040	Yes
TGFB2	TGFB2	transforming growth factor beta 2	FoxO Signaling, Cell Cycle, EMT, Senescence, Leukemia, MAPK Signaling, TGF-beta Signaling	7042	No
TGFB3	TGFB3	transforming growth factor beta 3	FoxO Signaling, Cell Cycle, Senescence, Leukemia, MAPK Signaling, TGF-beta Signaling	7043	Yes
TGFBR1	TGFBR1	transforming growth factor beta receptor 1	TH17 Differentiation, FoxO Signaling, Treg Differentiation, Senescence, Endocytosis, TH9 Differentiation, Leukemia, MAPK Signaling, TGF-beta Signaling	7046	Yes
TGFBR2	TGFBR2	transforming growth factor beta receptor 2	TH17 Differentiation, FoxO Signaling, Treg Differentiation, Epigenetic Modification, Senescence, Endocytosis, TH9 Differentiation, Leukemia, MAPK Signaling, TGF-beta Signaling	7048	Yes
THBD	THBD	thrombomodulin	Complement System	7056	Yes
THBS1	THBS1	thrombospondin 1	PDGF Signaling, Cell Adhesion & Motility, PI3K-Akt Signaling, Myc, p53 Signaling, Phagocytosis, TGF-beta Signaling, NO Signaling	7057	Yes
THBS4	THBS4	thrombospondin 4	PDGF Signaling, Cell Adhesion & Motility, PI3K-Akt Signaling, Phagocytosis	7060	Yes
THEM4	THEM4	thioesterase superfamily member 4	VEGF Signaling, PI3K-Akt Signaling, Lipid Metabolism, Insulin Signaling, Fatty Acid Oxidation	117145	Yes
THY1	THY1	Thy-1 cell surface antigen	Hedgehog Signaling, Lymphocyte Trafficking	7070	Yes
TIAM1	TIAM1	TIAM Rac1 associated GEF 1	GPCR Signaling, Chemokine Signaling, Differentiation	7074	Yes
TICAM1	TICAM1	TIR domain containing adaptor molecule 1	Apoptosis, NF-kB Signaling, TLR Signaling, NLR Signaling, DNA Sensing	148022	Yes
TICAM2	TICAM2,TMED7-TICAM2	TIR domain containing adaptor molecule 2	Neutrophil Degranulation, Apoptosis, NF-kB Signaling, TLR Signaling	353376	Yes
TIE1	TIE1	tyrosine kinase with immunoglobulin like and EGF like domains 1	Matrix Remodeling and Metastasis	7075	No
TIGIT	TIGIT	T cell immunoreceptor with Ig and ITIM domains	T-cell Checkpoints, Immune Exhaustion, Lymphocyte Trafficking, T cells	201633	Yes
TIRAP	TIRAP	TIR domain containing adaptor protein	MHC Class I Antigen Presentation, NF-kB Signaling, TLR Signaling	114609	Yes
TLK2	TLK2	tousled like kinase 2	Internal Reference	11011	Yes
TLR1	TLR1	toll like receptor 1	MHC Class I Antigen Presentation, TLR Signaling, Host Defense Peptides	7096	Yes
TLR10	TLR10	toll like receptor 10	TLR Signaling	81793	Yes
TLR2	TLR2	toll like receptor 2	MHC Class I Antigen Presentation, Neutrophil Degranulation, PI3K-Akt Signaling, TLR Signaling, Phagocytosis, Host Defense Peptides	7097	Yes
TLR3	TLR3	toll like receptor 3	TLR Signaling, DNA Sensing	7098	No
TLR4	TLR4	toll like receptor 4	MHC Class I Antigen Presentation, PI3K-Akt Signaling, EMT, Apoptosis, NF-kB Signaling, TLR Signaling, Oxidative Stress, NLR Signaling, HIF1 Signaling, Phagocytosis	7099	Yes
TLR5	TLR5	toll like receptor 5	TLR Signaling	7100	Yes
TLR6	TLR6	toll like receptor 6	MHC Class I Antigen Presentation, TLR Signaling, Oxidative Stress, Phagocytosis	10333	Yes
TLR7	TLR7	toll like receptor 7	TLR Signaling, Dendritic Cells	51284	Yes
TLR8	TLR8	toll like receptor 8	TLR Signaling	51311	Yes
TLR9	TLR9	toll like receptor 9	TLR Signaling, Insulin Signaling, Dendritic Cells	54106	Yes
TLX1	TLX1	T cell leukemia homeobox 1	Epigenetic Modification, Immortality & Stemness	3195	Yes
TMEFF2	TMEFF2	transmembrane protein with EGF like and two follistatin like domains 2	Differentiation	23671	Yes
TMEM140	TMEM140	transmembrane protein 140	Glioma	55281	Yes
TMEM163	TMEM163	transmembrane protein 163	Ion Transport	81615	Yes
TMEM45B	TMEM45B	transmembrane protein 45B	Cell Cycle	120224	Yes
TMPRSS2	TMPRSS2	transmembrane serine protease 2	Androgen Signaling, Prostate Cancer, Epigenetic Modification	7113	Yes
TMUB2	TMUB2	transmembrane and ubiquitin like domain containing 2	Internal Reference	79089	Yes
TNC	TNC	tenascin C	Cell Adhesion & Motility, PI3K-Akt Signaling	3371	Yes
TNF	TNF	tumor necrosis factor	TH17 Differentiation, EMT, RNA Sensing, Apoptosis, NF-kB Signaling, TLR Signaling, TNF Signaling, Oxidative Stress, NLR Signaling, TCR Signaling, NK Activity, mTOR Signaling, Differentiation, Myeloid Inflammation, MAPK Signaling, Other Interleukin Signaling, TGF-beta Signaling	7124	Yes
TNFAIP3	TNFAIP3	TNF alpha induced protein 3	RNA Sensing, NF-kB Signaling, TNF Signaling, Oxidative Stress, NLR Signaling	7128	Yes
TNFAIP6	TNFAIP6	TNF alpha induced protein 6	Neutrophil Degranulation	7130	Yes
TNFRSF10A	TNFRSF10A	TNF receptor superfamily member 10a	Apoptosis, NK Activity	8797	Yes
TNFRSF10B	TNFRSF10B	TNF receptor superfamily member 10b	Apoptosis, p53 Signaling, NK Activity	8795	Yes
TNFRSF10C	TNFRSF10C	TNF receptor superfamily member 10c	Apoptosis	8794	No
TNFRSF10D	TNFRSF10D	TNF receptor superfamily member 10d	Apoptosis	8793	Yes
TNFRSF11A	TNFRSF11A	TNF receptor superfamily member 11a	NF-kB Signaling	8792	Yes
TNFRSF11B	TNFRSF11B	TNF receptor superfamily member 11b	NF-kB Signaling	4982	Yes
TNFRSF12A	TNFRSF12A	TNF receptor superfamily member 12A	NF-kB Signaling	51330	Yes
TNFRSF13B	TNFRSF13B	TNF receptor superfamily member 13B	NF-kB Signaling	23495	Yes
TNFRSF13C	TNFRSF13C	TNF receptor superfamily member 13C	NF-kB Signaling	115650	Yes
TNFRSF14	TNFRSF14	TNF receptor superfamily member 14	B cells, NF-kB Signaling, T cells	8764	Yes
TNFRSF17	TNFRSF17	TNF receptor superfamily member 17	NF-kB Signaling	608	Yes
TNFRSF18	TNFRSF18	TNF receptor superfamily member 18	T-cell Checkpoints, NF-kB Signaling, T cells	8784	Yes
TNFRSF1A	TNFRSF1A	TNF receptor superfamily member 1A	Apoptosis, NF-kB Signaling, TNF Signaling, mTOR Signaling, MAPK Signaling, Other Interleukin Signaling	7132	Yes
TNFRSF1B	TNFRSF1B	TNF receptor superfamily member 1B	Neutrophil Degranulation, NF-kB Signaling, TNF Signaling, Other Interleukin Signaling	7133	Yes
TNFRSF25	TNFRSF25	TNF receptor superfamily member 25	NF-kB Signaling	8718	Yes
TNFRSF4	TNFRSF4	TNF receptor superfamily member 4	T-cell Checkpoints, NF-kB Signaling	7293	Yes
TNFRSF8	TNFRSF8	TNF receptor superfamily member 8	NF-kB Signaling	943	Yes
TNFRSF9	TNFRSF9	TNF receptor superfamily member 9	T-cell Checkpoints, NF-kB Signaling, Immune Exhaustion	3604	Yes
TNFSF10	TNFSF10	TNF superfamily member 10	FoxO Signaling, Apoptosis, NK Activity	8743	Yes
TNFSF11	TNFSF11	TNF superfamily member 11	NF-kB Signaling	8600	No
TNFSF12	TNFSF12	TNF superfamily member 12	NF-kB Signaling	8742	Yes
TNFSF13	TNFSF13	TNF superfamily member 13	NF-kB Signaling	8741	Yes
TNFSF13B	TNFSF13B	TNF superfamily member 13b	NF-kB Signaling	10673	Yes
TNFSF14	TNFSF14	TNF superfamily member 14	NF-kB Signaling, T cells	8740	Yes
TNFSF15	TNFSF15	TNF superfamily member 15	NF-kB Signaling	9966	No
TNFSF18	TNFSF18	TNF superfamily member 18	B cells, T-cell Checkpoints, NF-kB Signaling, T cells	8995	Yes
TNFSF4	TNFSF4	TNF superfamily member 4	T-cell Checkpoints, NF-kB Signaling	7292	Yes
TNFSF8	TNFSF8	TNF superfamily member 8	NF-kB Signaling	944	Yes
TNFSF9	TNFSF9	TNF superfamily member 9	T-cell Checkpoints, NF-kB Signaling, Immune Exhaustion	8744	Yes
TNKS	TNKS	tankyrase	Wnt Signaling	8658	Yes
TNN	TNN	tenascin N	Cell Adhesion & Motility, PI3K-Akt Signaling	63923	Yes
TNR	TNR	tenascin R	Cell Adhesion & Motility, PI3K-Akt Signaling	7143	Yes
TOLLIP	TOLLIP	toll interacting protein	Neutrophil Degranulation, IL-1 Signaling, TLR Signaling	54472	Yes
TOP2A	TOP2A	DNA topoisomerase II alpha	Cell Cycle	7153	Yes
TOX	TOX	thymocyte selection associated high mobility group box	Immune Exhaustion	9760	Yes
TP53	TP53	tumor protein p53	Prostate Cancer, Cell Cycle, Epigenetic Modification, PI3K-Akt Signaling, EMT, Apoptosis, Myc, Oxidative Stress, Senescence, Glioma, p53 Signaling, Leukemia, MAPK Signaling, Melanoma, Other Interleukin Signaling, Wnt Signaling, DNA Damage Repair, Notch Signaling, T cells	7157	Yes
TP73	TP73	tumor protein p73	Apoptosis, p53 Signaling, DNA Damage Repair	7161	Yes
TPI1	TPI1	triosephosphate isomerase 1	Glycolysis & Glucose Transport	7167	Yes
TPM1	TPM1	tropomyosin 1	Myc, Oxidative Stress	7168	Yes
TPM4	TPM4	tropomyosin 4	Internal Reference	7171	Yes
TPO	TPO	thyroid peroxidase	Oxidative Stress, Amino Acid Synthesis & Transport	7173	No
TPR	TPR	translocated promoter region, nuclear basket protein	Glycolysis & Glucose Transport, Cell Cycle, Interferon Response Genes	7175	Yes
TPSAB1.B2	TPSB2,TPSAB1	Tryptase Alpha/Beta 1/2	Matrix Remodeling and Metastasis	7177	Yes
TPTE	TPTE	transmembrane phosphatase with tensin homology	Prostate Cancer, PI3K-Akt Signaling, Lipid Metabolism	7179	Yes
TRAC	TRAC	T cell receptor alpha constant	TCR Signaling, Lymphocyte Regulation	28755	Yes
TRAF1	TRAF1	TNF receptor associated factor 1	Epigenetic Modification, Apoptosis, NF-kB Signaling, TNF Signaling	7185	Yes
TRAF2	TRAF2	TNF receptor associated factor 2	Proteotoxic Stress, RNA Sensing, Apoptosis, NF-kB Signaling, TNF Signaling, Oxidative Stress, NLR Signaling, MAPK Signaling	7186	Yes
TRAF3	TRAF3	TNF receptor associated factor 3	RNA Sensing, NF-kB Signaling, TLR Signaling, TNF Signaling, NLR Signaling	7187	Yes
TRAF6	TRAF6	TNF receptor associated factor 6	IL-17 Signaling, IL-1 Signaling, RNA Sensing, NF-kB Signaling, TLR Signaling, Autophagy, Endocytosis, NLR Signaling, TCR Signaling, Glycan Sensing, Myeloid Inflammation, MAPK Signaling	7189	Yes
TRAF7	TRAF7	TNF receptor associated factor 7	MHC Class I Antigen Presentation	84231	Yes
TRAT1	TRAT1	T cell receptor associated transmembrane adaptor 1	PI3K-Akt Signaling, TCR Signaling	50852	Yes
TRBC1.2	TRBC1,TRBC2	T Cell Receptor Beta Constant 1/2	TCR Signaling, Lymphocyte Regulation	28638	Yes
TRDC	TRDC	T cell receptor delta constant	TCR Signaling	28526	Yes
TREM1	TREM1	triggering receptor expressed on myeloid cells 1	NK Activity, Lymphocyte Regulation, Dendritic Cells	54210	Yes
TREM2	TREM2	triggering receptor expressed on myeloid cells 2	NK Activity, Lymphocyte Regulation, Dendritic Cells, Differentiation	54209	Yes
TRIM21	TRIM21	tripartite motif containing 21	MHC Class I Antigen Presentation, Type II Interferon Signaling, DNA Sensing	6737	Yes
TSC1	TSC1	TSC complex subunit 1	PI3K-Akt Signaling, AMPK Signaling, Autophagy, Oxidative Stress, Senescence, Insulin Signaling, p53 Signaling, mTOR Signaling	7248	Yes
TSHR	TSHR	thyroid stimulating hormone receptor	GPCR Signaling	7253	No
TSLP	TSLP	thymic stromal lymphopoietin	JAK-STAT Signaling, Other Interleukin Signaling	85480	Yes
TSPAN7	TSPAN7	tetraspanin 7	Epigenetic Modification	7102	Yes
TTC30A	TTC30A	Tetratricopeptide repeat domain 30A	Cilium Assembly	92104	Yes
TTK	TTK	TTK protein kinase	Cell Cycle	7272	Yes
TTPA	TTPA	alpha tocopherol transfer protein	Vitamin & Cofactor Metabolism	7274	No
TTR	TTR	transthyretin	GPCR Signaling, Neutrophil Degranulation, Vitamin & Cofactor Metabolism	7276	No
TUBB	TUBB	tubulin beta class I	Cell Cycle, Internal Reference, Neutrophil Degranulation, Phagocytosis, Cilium Assembly	203068	Yes
TWF1	TWF1	twinfilin actin binding protein 1	Cell Cycle	5756	Yes
TWIST1	TWIST1	twist family bHLH transcription factor 1	EMT, Immortality & Stemness, Other Interleukin Signaling	7291	Yes
TWIST2	TWIST2	twist family bHLH transcription factor 2	EMT	117581	Yes
TXK	TXK	TXK tyrosine kinase	Lymphocyte Trafficking, Myeloid Inflammation	7294	Yes
TXN2	TXN2	thioredoxin 2	Oxidative Stress, NLR Signaling	25828	Yes
TXNIP	TXNIP	thioredoxin interacting protein	Inflammasomes, Oxidative Stress, NLR Signaling	10628	Yes
TYK2	TYK2	tyrosine kinase 2	Type III Interferon Signaling, Type I Interferon Signaling, TH17 Differentiation, JAK-STAT Signaling, Treg Differentiation, TH1 Differentiation, NLR Signaling, IL-6 Signaling, MAPK Signaling, Other Interleukin Signaling	7297	Yes
TYMP	TYMP	thymidine phosphorylase	Nucleotide Synthesis	1890	Yes
TYMS	TYMS	thymidylate synthetase	Cell Cycle, Nucleotide Synthesis	7298	Yes
U2AF1	U2AF1,U2AF1L5	U2 small nuclear RNA auxiliary factor 1	RNA Processing	7307	Yes
UBA7	UBA7	ubiquitin like modifier activating enzyme 7	MHC Class I Antigen Presentation, RNA Sensing, Interferon Response Genes, DNA Damage Repair	7318	Yes
UBB	UBB	ubiquitin B	BCR Signaling, EGFR Signaling, Circadian Clock, MHC Class I Antigen Presentation, Cell Cycle, Internal Reference, IL-17 Signaling, IL-1 Signaling, RNA Sensing, Interferon Response Genes, Apoptosis, NF-kB Signaling, TLR Signaling, Autophagy, TNF Signaling, Senescence, Hedgehog Signaling, Endocytosis, TCR Signaling, Glycan Sensing, FGFR Signaling, ERBB2 Signaling, Differentiation, DNA Sensing, Myel…	7314	Yes
UBC	UBC	ubiquitin C	BCR Signaling, EGFR Signaling, Circadian Clock, MHC Class I Antigen Presentation, Cell Cycle, PPAR Signaling, IL-17 Signaling, IL-1 Signaling, RNA Sensing, Interferon Response Genes, Apoptosis, NF-kB Signaling, TLR Signaling, Autophagy, TNF Signaling, Senescence, Hedgehog Signaling, Endocytosis, TCR Signaling, Glycan Sensing, FGFR Signaling, ERBB2 Signaling, Differentiation, DNA Sensing, Myeloid …	7316	Yes
UBE2C	UBE2C	ubiquitin conjugating enzyme E2 C	MHC Class I Antigen Presentation, Cell Cycle, Senescence	11065	Yes
UBE2T	UBE2T	ubiquitin conjugating enzyme E2 T	DNA Damage Repair	29089	Yes
ULBP2	ULBP2	UL16 binding protein 2	NK Activity	80328	Yes
UQCR10	UQCR10	ubiquinol-cytochrome c reductase, complex III subunit X	Mitochondrial Metabolism / TCA	29796	Yes
UQCR11	UQCR11	ubiquinol-cytochrome c reductase, complex III subunit XI	Mitochondrial Metabolism / TCA	10975	Yes
UQCRQ	UQCRQ	ubiquinol-cytochrome c reductase complex III subunit VII	Mitochondrial Metabolism / TCA	27089	Yes
USP9Y	USP9Y	ubiquitin specific peptidase 9 Y-linked	Proteotoxic Stress	8287	Yes
UTY	UTY	ubiquitously transcribed tetratricopeptide repeat containing, Y-linked	Epigenetic Modification	7404	Yes
VCAM1	VCAM1	vascular cell adhesion molecule 1	Type II Interferon Signaling, NF-kB Signaling, TNF Signaling, Lymphocyte Trafficking, Lymphocyte Regulation, Other Interleukin Signaling	7412	Yes
VCAN	VCAN	versican	Lymphocyte Trafficking	1462	Yes
VEGFA	VEGFA	vascular endothelial growth factor A	Cell Adhesion & Motility, VEGF Signaling, PI3K-Akt Signaling, EMT, Hedgehog Signaling, HIF1 Signaling, MAPK Signaling, Other Interleukin Signaling, NO Signaling	7422	Yes
VEGFB	VEGFB	vascular endothelial growth factor B	Cell Adhesion & Motility, PI3K-Akt Signaling, MAPK Signaling	7423	Yes
VEGFC	VEGFC	vascular endothelial growth factor C	Cell Adhesion & Motility, PI3K-Akt Signaling, TNF Signaling, MAPK Signaling	7424	Yes
VEGFD	VEGFD,PIR-FIGF	vascular endothelial growth factor D	Cell Adhesion & Motility, PI3K-Akt Signaling, TNF Signaling, MAPK Signaling	2277	Yes
VHL	VHL	von Hippel-Lindau tumor suppressor	MHC Class I Antigen Presentation, HIF1 Signaling	7428	Yes
VSIR	VSIR	V-set immunoregulatory receptor	T-cell Checkpoints, Lymphocyte Trafficking, T cells	64115	Yes
VTCN1	VTCN1	V-set domain containing T cell activation inhibitor 1	Lymphocyte Trafficking	79679	Yes
WDR76	WDR76	WD repeat domain 76	Cell Cycle	79968	Yes
WEE1	WEE1	WEE1 G2 checkpoint kinase	Cell Cycle	7465	Yes
WIF1	WIF1	WNT inhibitory factor 1	Wnt Signaling	11197	Yes
WIPF1	WIPF1	WAS/WASL interacting protein family member 1	Endocytosis, Phagocytosis	7456	Yes
WNT10A	WNT10A	Wnt family member 10A	GPCR Signaling, mTOR Signaling, Wnt Signaling	80326	Yes
WNT10B	WNT10B	Wnt family member 10B	GPCR Signaling, mTOR Signaling, Differentiation, Wnt Signaling	7480	Yes
WNT11	WNT11	Wnt family member 11	GPCR Signaling, mTOR Signaling, Wnt Signaling	7481	No
WNT16	WNT16	Wnt family member 16	GPCR Signaling, Epigenetic Modification, Oxidative Stress, mTOR Signaling, Wnt Signaling	51384	No
WNT2	WNT2	Wnt family member 2	GPCR Signaling, mTOR Signaling, Wnt Signaling	7472	No
WNT2B	WNT2B	Wnt family member 2B	GPCR Signaling, mTOR Signaling, Wnt Signaling	7482	Yes
WNT3	WNT3	Wnt family member 3	GPCR Signaling, mTOR Signaling, Wnt Signaling	7473	Yes
WNT3A	WNT3A	Wnt family member 3A	GPCR Signaling, mTOR Signaling, Wnt Signaling	89780	No
WNT4	WNT4	Wnt family member 4	GPCR Signaling, mTOR Signaling, Wnt Signaling	54361	Yes
WNT5A	WNT5A	Wnt family member 5A	GPCR Signaling, EMT, Endocytosis, mTOR Signaling, Wnt Signaling	7474	No
WNT5B	WNT5B	Wnt family member 5B	mTOR Signaling, Wnt Signaling	81029	Yes
WNT6	WNT6	Wnt family member 6	GPCR Signaling, mTOR Signaling, Wnt Signaling	7475	No
WNT7A	WNT7A	Wnt family member 7A	GPCR Signaling, mTOR Signaling, Wnt Signaling	7476	Yes
WNT7B	WNT7B	Wnt family member 7B	GPCR Signaling, mTOR Signaling, Wnt Signaling	7477	No
WRN	WRN	WRN RecQ like helicase	Cell Cycle, Immortality & Stemness, Oxidative Stress, DNA Damage Repair	7486	Yes
WT1	WT1	WT1 transcription factor	Epigenetic Modification	7490	No
XCL1.2	XCL2,XCL1	X-C Motif Chemokine Ligand 1/2	GPCR Signaling, Chemokine Signaling	6846	Yes
XCR1	XCR1	X-C motif chemokine receptor 1	GPCR Signaling, Chemokine Signaling	2829	Yes
XPA	XPA	XPA, DNA damage recognition and repair factor	Oxidative Stress, DNA Damage Repair	7507	Yes
XRCC4	XRCC4	X-ray repair cross complementing 4	DNA Damage Repair	7518	No
YTHDF2	YTHDF2	YTH N6-methyladenosine RNA binding protein F2	RNA Processing	51441	Yes
ZAP70	ZAP70	zeta chain of T cell receptor associated protein kinase 70	NF-kB Signaling, TCR Signaling, NK Activity	7535	Yes
ZBTB16	ZBTB16	zinc finger and BTB domain containing 16	MHC Class I Antigen Presentation, Epigenetic Modification, Leukemia	7704	Yes
ZBTB20	ZBTB20	zinc finger and BTB domain containing 20	RNA Processing	26137	Yes
ZBTB32	ZBTB32	zinc finger and BTB domain containing 32	RNA Processing	27033	Yes
ZC3H12A	ZC3H12A	zinc finger CCCH-type containing 12A	Oxidative Stress	80149	Yes
ZEB1	ZEB1	zinc finger E-box binding homeobox 1	Prostate Cancer, Epigenetic Modification, EMT, Other Interleukin Signaling	6935	Yes
ZEB2	ZEB2	zinc finger E-box binding homeobox 2	EMT	9839	Yes
ZIC2	ZIC2	Zic family member 2	Differentiation	7546	No
ZNF205	ZNF205	zinc finger protein 205	RNA Processing	7755	No

## Sheet: Table S5
Table S5: Calculated cell frequency (based on total number of nucleated cells) and cell percentage (proportion of each of the 4 cell subtypes among the CD3+ cells) in the two tumor-rich and sparse regions.
Cell frequency/ratio (100%)	Mean	Median	Standard deviation
Tumor-rich (#Cores = 186, n=102)
CD3 frequency	11.16	9.24	7.52
T-C,57- frequency	3.26	2.49	2.94
T-H,57- frequency	6.13	4.88	4.58
T-C,57+ frequency	1.23	0.73	1.47
T-H,57+ frequency	0.54	0.46	0.39
T-C,57-/CD3	28.84	28.65	10.85
T-H,57-/CD3	54.73	56.56	16.37
T-C,57+/CD3	11.08	8.33	8.90
T-H,57+/CD3	5.35	4.62	3.06
T57+/T57- ratio	21.62	16.45	16.94
TH57+/T57- ratio	6.73	5.46	4.43
TC57+/T57- ratio	14.89	9.87	14.59
Tumor-rich (#Cores = 75, n=39)
CD3 frequency	11.74	11.03	6.02
T-C,57- frequency	3.37	2.36	2.56
T-H,57- frequency	6.36	5.69	4.13
T-C,57+ frequency	1.43	0.81	1.48
T-H,57+ frequency	0.57	0.50	0.38
T-C,57-/CD3	28.19	26.11	12.41
T-H,57-/CD3	54.85	57.47	18.00
T-C,57+/CD3	11.60	8.59	8.84
T-H,57+/CD3	5.35	4.82	2.88
T57+/T57- ratio	21.89	16.52	14.39
TH57+/T57- ratio	6.56	5.42	3.75
TC57+/T57- ratio	15.33	9.65	13.84
Tumor-sparse (#Cores = 54, n=39)
CD3 frequency	49.06	49.39	11.52
T-C,57- frequency	9.68	10.60	4.67
T-H,57- frequency	33.75	36.23	11.49
T-C,57+ frequency	0.94	1.54	1.74
T-H,57+ frequency	0.73	1.02	1.11
T-C,57-/CD3	21.74	21.80	8.13
T-H,57-/CD3	72.73	72.56	10.27
T-C,57+/CD3	2.28	3.49	4.22
T-H,57+/CD3	1.35	2.15	2.15
T57+/T57- ratio	6.37	4.21	6.98
TH57+/T57- ratio	2.39	1.41	2.53
TC57+/T57- ratio	3.99	2.36	5.37

## Sheet: Table S6
Table S6: Evaluation of dependence between high-risk factors clinical factors and the T-cell frequencies/ratios (aggregated by patient ID) by Chi-square analysis
	Median cutoff (%)	Age		p	Gender		p	Ki67		p	TP53		p	p53>30%		p
		<70yrs	≥70yrs		Female	Mal		Low	High		0	1		0	1
		40 (39.2%)	62 (60.8%)		21 (20.6%)	81 (79.4%)		82 (80.4%)	20 (19.6%)		39 (76.5%)	12 (23.5%)		85 (86.7%)	13 (13.3%)
T-C,57- freq	<2.508	22 (43.1%)	29 (56.9%)	0.549	5 (9.8%)	46 (90.2%)	0.014, 0.013*	42 (82.4%)	9 (17.6%)	0.803	23 (82.1%)	5 (17.9%)	0.4703	41 (82.0%)	9 (18.0%)	0.266, 0.234*
	≥2.508	18 (35.3%)	33 (64.7%)		16 (31.4%)	35 (68.6%)		40 (78.4%)	11 (21.6%)		16 (69.6%)	7 (30.4%)		44 (91.7%)	4 (8.3%)
T-C,57+ freq	<0.686	22 (43.1%)	29 (56.9%)	0.549	8 (15.7%)	43 (84.3%)	0.327	47 (92.2%)	4 (7.8%)	0.0061, 0.0051*	24 (85.7%)	4 (14.3%)	0.1659, 0.107*	42 (89.4%)	5 (10.6%)	0.661
	≥0.686	18 (35.3%)	33 (64.7%)		13 (25.5%)	38 (74.5%)		35 (68.6%)	16 (31.4%)		15 (65.2%)	8 (34.8%)		43 (84.3%)	8 (15.7%)
T-H,57- freq	<5.153	19 (37.3%)	32 (62.7%)	0.839	8 (15.7%)	43 (84.3%)	0.327	41 (80.4%)	10 (19.6%)	1	16 (76.2%)	5 (23.8%)	1	43 (86.0%)	7 (14.0%)	1
	≥5.153	21 (41.2%)	62 (60.8%)		13 (25.5%)	38 (74.5%)		41 (80.4%)	10 (19.6%)		23 (76.7%)	7 (23.3%)		42 (87.5%)	6 (12.5%)
T-H,57+ freq	<0.456	22 (43.1%)	29 (56.9%)	0.549	8 (15.7%)	43 (84.3%)	0.327	43 (84.3%)	8 (15.7%)	0.454	18 (78.3%)	5 (21.7%)	1	44 (89.8%)	5 (10.2%)	0.551
	≥0.456	18 (35.3%)	33 (64.7%)		13 (25.5%)	38 (74.5%)		39 (76.5%)	12 (23.5%)		21 (75.0%)	7 (25.0%)		41 (83.7%)	8 (16.3%)
CD3 freq	<9.499	22 (43.1%)	29 (56.9%)	0.549	7 (13.7%)	44 (86.3%)	0.142	42 (82.4%)	9 (17.6%)	0.803	20 (83.3%)	4 (16.7%)	0.448, 0.335*	42 (84.0%)	8 (16.0%)	0.605
	≥9.499	18 (35.3%)	33 (64.7%)		14 (27.5%)	37 (72.5%)		40 (78.4%)	11 (21.6%)		19 (70.4%)	8 (29.6%)		43 (89.6%)	5 (10.4%)
T57- freq	<7.804	20 (39.2%)	31 (60.8%)	1	8 (15.7%)	43 (84.3%)	0.327	40 (78.4%)	11 (21.6%)	0.803	21 (84.0%)	4 (16.0%)	0.361, 0.323*	42 (84.0%)	8 (16.0%)	0.605
	≥7.804	20 (39.2%)	31 (60.8%)		13 (25.5%)	38 (74.5%)		42 (82.4%)	9 (17.6%)		18 (69.2%)	8 (30.8%)		43 (89.6%)	5 (10.4%)
T57+ freq	<1.21	22 (43.1%)	29 (56.9%)	0.549	7 (13.7%)	44 (86.3%)	0.142	47 (92.2%)	4 (7.8%)	0.0061, 0.0051*	22 (81.5%)	5 (18.5%)	0.573	43 (89.6%)	5 (10.4%)	0.605
	≥1.21	18 (35.3%)	33 (64.7%)		14 (27.5%)	37 (72.5%)		35 (68.6%)	16 (31.4%)		17 (70.8%)	7 (29.2%)		42 (84.0%)	8 (16.0%)
TC freq	<3.549	23 (45.1%)	28 (54.9%)	0.311	6 (11.8%)	45 (88.2%)	0.05, 0.048*	43 (84.3%)	8 (15.7%)	0.454	23 (82.1%)	5 (17.9%)	0.470	42 (85.7%)	7 (14.3%)	1
	≥3.549	17 (33.3 %)	34 (66.7%)		12 (29.4%)	36 (70.6%)		39 (76.5%)	12 (23.5%)		16 (69.6%)	7 (30.4%)		43 (87.8%)	6 (12.2%)
TH freq	<5.668	20 (39.2%)	31 (60.8%)	1	7 (13.7%)	44 (86.3%)	0.142	40 (78.4%)	11 (21.6%)	0.803	16 (76.2%)	5 (23.8%)	1	42 (84.0%)	8 (16.0%)	0.605
	≥5.668	20 (39.2%)	31 (60.8%)		14 (27.5%)	37 (72.5%)		42 (82.4%)	9 (17.6%)		23 (76.7%)	7 (23.3%)		43 (89.6%)	5 (10.4%)
TH/TC ratio	<157.18	19 (37.3%)	32 (62.7%)	0.839	13 (25.5%)	38 (74.5%)	0.327	41 (80.4%)	10 (19.6%)	1	13 (68.4%)	6 (31.6%)	0.482	42 (86.0%)	7 (14.0%)	1
	≥157.18	21 (41.2%)	62 (60.8%)		8 (15.7%)	43 (84.3%)		41 (80.4%)	10 (19.6%)		26 (81.2%)	6 (18.8%)		43 (87.5%)	6 (12.5%)
T57+/CD3 ratio	<14.114	23 (45.1%)	28 (54.9%)	0.311	11 (21.6%)	40 (78.4%)	1	45 (88.2%)	6 (11.8%)	0.081	24 (82.8%)	5 (17.2%)	0.378	43 (91.5%)	4 (8.5%)	0.301, 0.239*
	≥14.114	17 (33.3 %)	34 (66.7%)		10 (19.6%)	41 (80.4%)		37 (72.5%)	14 (27.5%)		15 (68.2%)	7 (31.8%)		42 (82.4%)	9 (17.6%)
T57-/CD3 ratio	<85.886	17 (33.3%)	34 (66.7%)	0.311	10 (19.6%)	41 (80.4%)	1	37 (72.5%)	14 (27.5%)	0.081	15 (68.2%)	7 (31.8%)	0.378	42 (82.4%)	9 (17.6%)	0.301, 0.239*
	≥85.886	23 (45.1%)	28 (54.9%)		11 (21.6%)	40 (78.4%)		45 (88.2%)	6 (11.8%)		24 (82.8%)	5 (17.2%)		43 (91.5%)	4 (8.5%)
T57+/T57- ratio	<16.525	23 (45.1%)	28 (54.9%)	0.311	11 (21.6%)	40 (78.4%)	1	45 (88.2%)	6 (11.8%)	0.081	24 (82.8%)	5 (17.2%)	0.378	43 (91.5%)	4 (8.5%)	0.301, 0.239*
	≥16.525	17 (33.3 %)	34 (66.7%)		10 (19.6%)	41 (80.4%)		37 (72.5%)	14 (27.5%)		15 (68.2%)	7 (31.8%)		42 (82.4%)	9 (17.6%)
T-C,57-/CD3	<27.084	20 (39.2%)	31 (60.8%)	1	8 (15.7%)	43 (84.3%)	0.327	41 (80.4%)	10 (19.6%)	1	26 (83.9%)	5 (16.1%)	0.225	43 (87.5%)	6 (12.5%)	1
	≥27.084	20 (39.2%)	31 (60.8%)		13 (25.5%)	38 (74.5%)		41 (80.4%)	10 (19.6%)		13 (65.0%)	7 (35.0%)		42 (86.0%)	7 (14.0%)
T-C,57+/CD3	<7.694	24 (47.1%)	27 (52.9%)	0.156	10 (19.6%)	41 (80.4%)	1	45 (88.2%)	6 (11.8%)	0.081	25 (80.6%)	6 (19.4%)	0.591	42 (89.4%)	5 (10.6%)	0.661
	≥7.694	16 (31.4%)	35 (68.6%)		11 (21.6%)	40 (78.4%)		37 (72.5%)	14 (27.5%)		14 (70.0%)	6 (30.0%)		43 (84.3%)	8 (15.7%)
T-H,57-/CD3	<56.015	19 (37.3%)	32 (62.7%)	0.839	13 (25.5%)	38 (74.5%)	0.327	40 (78.4%)	11 (21.6%)	0.803	12 (63.2%)	7 (36.8%)	0.166	42 (84.0%)	8 (16.0%)	0.605
	≥56.015	21 (41.2%)	62 (60.8%)		8 (15.7%)	43 (84.3%)		42 (82.4%)	9 (17.6%)		27 (84.4%)	5 (15.6%)		43 (89.6%)	5 (10.4%)
T-H,57+/CD3	<4.732	20 (39.2%)	31 (60.8%)	1	9 (17.6%)	42 (82.4%)	0.624	40 (78.4%)	11 (21.6%)	0.803	18 (75.0%)	6 (25.0%)	1	45 (91.8%)	4 (8.2%)	0.234, 0.233*
	≥4.732	20 (39.2%)	31 (60.8%)		12 (23.5%)	39 (76.5%)		42 (82.4%)	9 (17.6%)		21 (77.8%)	6 (22.2%)		40 (81.6%)	9 (18.4%)
*p-value of Fishcer Exact test

## Sheet: Table S7
Table S7: Cox Regression analysis for categorical groups defined by maximally ranked statistics. The reference level was defined using the "low" infiltration subgroup and thus the HR values represent the "high" infiltration group
Frequency (minprop)	Cutpoint (%)	HR (CI, p-value)
CD3 freq	8.4	0.63 (0.40-0.99, p=0.044)
T-C,57- freq	4.8	0.45 (0.22-0.94, p=0.034)
T-H,57- freq	12.4	0.50 (0.20-1.23, p=0.130)
T-C,57+ freq	2.3	0.53 (0.25-1.11, p=0.091)
T-H,57+ freq	0.3	0.59 (0.37-0.95, p=0.029)

## Sheet: Table S8
Table S8: Linear mixed model and pairwise analysis for transcriptome datasets T-C and T-H cell types comparing differential expressed genes in tumor-sparse and -rich areas. LMM was performed considering PATID as the random effect, data was aggregated based on patient ID for T test/Wilcoxon test based on the results of Shapiro-Wilk test of Normality. Analysis was performed pairwise for subgroup of…
*Significance defined as: -log10(FDR)
	T-H							T-C
	LMM					Pairwise comparison		LMM					Pairwise comparison
Gene	P.Value	Coefficient	FDR	Significance	Enrichment direction	Method	P.Value	P.Value	Coefficient	FDR	Significance	Enrichment direction	Method	P.Value
BLK	1.7401e-10	0.913021	4.50635e-08	7.34618	Enriched in Tumor-rich	T Test	1.88034499621893e-09	6.48095e-15	0.882124	5.64987e-13	12.248	Enriched in Tumor-rich	T Test	1.88034499621893e-09
BLNK	3.07969e-09	0.741873	3.04273e-07	6.51674	Enriched in Tumor-rich	T Test	1.19815320231964e-10	1.41465e-15	0.915018	1.61271e-13	12.7924	Enriched in Tumor-rich	T Test	1.19815320231964e-10
BTK	1.85473e-07	0.699161	8.86678e-06	5.05223	Enriched in Tumor-rich	T Test	3.01626629308067e-08	6.97256e-11	0.715232	2.2963e-09	8.63897	Enriched in Tumor-rich	T Test	3.01626629308067e-08
CCND1	9.98161e-12	1.41654	4.93092e-09	8.30707	Enriched in Tumor-rich	T Test	2.18388705588014e-12	6.82832e-20	1.41106	2.52989e-17	16.5969	Enriched in Tumor-rich	T Test	2.18388705588014e-12
CD19	4.83167e-09	0.903037	4.21208e-07	6.3755	Enriched in Tumor-rich	T Test	4.82375825457064e-09	7.58096e-14	0.892762	5.10681e-12	11.2919	Enriched in Tumor-rich	T Test	4.82375825457064e-09
CD22	8.13044e-10	0.931186	1.09539e-07	6.96043	Enriched in Tumor-rich	T Test	4.1682609352166e-09	2.79439e-15	1.01596	2.76085e-13	12.559	Enriched in Tumor-rich	T Test	4.1682609352166e-09
CD24	1.47789e-09	0.910348	1.6848e-07	6.77345	Enriched in Tumor-rich	T Test	3.50811027770711e-10	1.8917e-17	0.912207	3.50438e-15	14.4554	Enriched in Tumor-rich	T Test	3.50811027770711e-10
CD37	3.56631e-12	0.79417	4.93092e-09	8.30707	Enriched in Tumor-rich	T Test	3.69015452406833e-11	1.70303e-19	0.806118	5.04778e-17	16.2969	Enriched in Tumor-rich	T Test	3.69015452406833e-11
CD40	1.58367e-05	0.339889	0.000404655	3.39292	Enriched in Tumor-rich	Wilcoxon	6.38961791992188e-05	3.08169e-08	0.291256	5.85521e-07	6.23246	Enriched in Tumor-rich	Wilcoxon	6.38961791992188e-05
CD74	8.34459e-05	0.62785	0.0015654	2.80537	Enriched in Tumor-rich	Wilcoxon	2.38418579101563e-07	2.4178e-09	0.620989	5.77932e-08	7.23812	Enriched in Tumor-rich	Wilcoxon	2.38418579101563e-07
CD79A	6.52062e-10	1.27812	9.66355e-08	7.01486	Enriched in Tumor-rich	T Test	3.37192314175877e-12	6.49264e-20	1.29283	2.52989e-17	16.5969	Enriched in Tumor-rich	T Test	3.37192314175877e-12
CD79B	3.03923e-08	0.999672	1.87672e-06	5.7266	Enriched in Tumor-rich	T Test	4.97232635073468e-11	1.15579e-17	1.10546	2.44697e-15	14.6114	Enriched in Tumor-rich	T Test	4.97232635073468e-11
CD83	0.00429975	0.325414	0.0372645	1.4287	Enriched in Tumor-rich	T Test	2.30326884709016e-07	5.22003e-12	0.741906	2.09084e-10	9.67968	Enriched in Tumor-rich	T Test	2.30326884709016e-07
CLECL1	0.000158798	0.385185	0.00258614	2.58735	Enriched in Tumor-rich	T Test	5.54293617574964e-05	6.31259e-06	0.396964	7.14142e-05	4.14622	Enriched in Tumor-rich	T Test	5.54293617574964e-05
CR1	2.36636e-06	0.478857	7.79322e-05	4.10828	Enriched in Tumor-rich	Wilcoxon	5.1259994506836e-06	3.57475e-08	0.572575	6.64435e-07	6.17755	Enriched in Tumor-rich	Wilcoxon	5.1259994506836e-06
CR2	7.37218e-06	0.758854	0.000214227	3.66913	Enriched in Tumor-rich	Wilcoxon	5.1259994506836e-06	2.87135e-09	1.09034	6.64897e-08	7.17725	Enriched in Tumor-rich	Wilcoxon	5.1259994506836e-06
CXCL13	4.59338e-05	0.634515	0.000935067	3.02916	Enriched in Tumor-rich	Wilcoxon	5.1259994506836e-06	6.29165e-10	0.875977	1.69531e-08	7.77075	Enriched in Tumor-rich	Wilcoxon	5.1259994506836e-06
CXCR5	3.42093e-08	0.677231	1.94993e-06	5.70998	Enriched in Tumor-rich	T Test	8.87935347584104e-07	8.89153e-11	0.653585	2.86462e-09	8.54293	Enriched in Tumor-rich	T Test	8.87935347584104e-07
CXXC5	1.12297e-05	0.53283	0.000308193	3.51118	Enriched in Tumor-rich	T Test	7.02595389406939e-06	2.61228e-08	0.512967	5.0278e-07	6.29862	Enriched in Tumor-rich	T Test	7.02595389406939e-06
CYBB	0.00165994	0.363207	0.0173242	1.76135	Enriched in Tumor-rich	T Test	6.43593937113658e-07	7.01334e-09	0.49791	1.48482e-07	6.82833	Enriched in Tumor-rich	T Test	6.43593937113658e-07
DTX1	5.20018e-06	0.539736	0.000157279	3.80333	Enriched in Tumor-rich	T Test	1.27973490204648e-08	1.45418e-14	0.79446	1.13426e-12	11.9453	Enriched in Tumor-rich	T Test	1.27973490204648e-08
EIF2AK2	0.000497241	0.307908	0.00643034	2.19177	Enriched in Tumor-rich	T Test	0.0221218954504972	0.000683237	0.185337	0.00498797	2.30208	Enriched in Tumor-rich	T Test	0.0221218954504972
FANCL	0.000648743	0.282013	0.00794577	2.09986	Enriched in Tumor-rich	T Test	0.0128142722276517	0.00540894	0.157308	0.0279305	1.55392	Enriched in Tumor-rich	T Test	0.0128142722276517
FCRL2	7.62359e-06	0.751576	0.000217272	3.663	Enriched in Tumor-rich	T Test	1.70149753288964e-09	1.03678e-12	0.92916	4.9565e-11	10.3048	Enriched in Tumor-rich	T Test	1.70149753288964e-09
FGCR2A.B	0.00012149	0.466087	0.00216925	2.66369	Enriched in Tumor-rich	T Test	5.79263481769719e-07	1.01387e-10	0.511521	3.19692e-09	8.49527	Enriched in Tumor-rich	T Test	5.79263481769719e-07
GNAS	1.05042e-07	0.282168	5.36801e-06	5.27019	Enriched in Tumor-rich	Wilcoxon	1.19209289550781e-07	1.6807e-15	0.344447	1.77914e-13	12.7498	Enriched in Tumor-rich	Wilcoxon	1.19209289550781e-07
H3.3A	0.00189255	0.25778	0.0194775	1.71047	Enriched in Tumor-rich	T Test	3.74180096957534e-06	2.06256e-10	0.372735	6.11344e-09	8.21371	Enriched in Tumor-rich	T Test	3.74180096957534e-06
HLA.DMA	3.53098e-05	0.480521	0.000781033	3.10733	Enriched in Tumor-rich	T Test	4.44547071544151e-06	1.19983e-09	0.487065	3.01382e-08	7.52088	Enriched in Tumor-rich	T Test	4.44547071544151e-06
HLA.DMB	3.31304e-08	0.641547	1.94993e-06	5.70998	Enriched in Tumor-rich	Wilcoxon	2.98023223876954e-06	4.69751e-11	0.546899	1.619e-09	8.79075	Enriched in Tumor-rich	Wilcoxon	2.98023223876954e-06
HLA.DOB	0.000188603	0.42463	0.00300548	2.52209	Enriched in Tumor-rich	T Test	4.20822615763767e-06	3.3998e-09	0.48719	7.63409e-08	7.11724	Enriched in Tumor-rich	T Test	4.20822615763767e-06
HLA.DQA1	2.32001e-05	0.393259	0.000537227	3.26984	Enriched in Tumor-rich	T Test	0.00281401339456427	5.52663e-05	0.274441	0.000528417	3.27702	Enriched in Tumor-rich	T Test	0.00281401339456427
HLA.DQB1	0.00305759	0.29656	0.0290471	1.5369	Enriched in Tumor-rich	T Test	0.0411614150371059	0.00816923	0.18165	0.0386798	1.41252	Enriched in Tumor-rich	T Test	0.0411614150371059
HLA.DRA	0.000465805	0.595509	0.00616359	2.21017	Enriched in Tumor-rich	Wilcoxon	3.01599502563477e-05	2.15578e-07	0.553806	3.3988e-06	5.46868	Enriched in Tumor-rich	Wilcoxon	3.01599502563477e-05
HLA.DRB	0.0038198	0.43399	0.0343087	1.4646	Enriched in Tumor-rich	Wilcoxon	0.00096261501312256	1.68504e-05	0.41915	0.000174766	3.75754	Enriched in Tumor-rich	Wilcoxon	0.00096261501312256
IFNGR2	0.00321357	0.297268	0.0301425	1.52082	Enriched in Tumor-rich	Wilcoxon	0.000278115272521973	8.91724e-06	0.281109	9.86221e-05	4.00603	Enriched in Tumor-rich	Wilcoxon	0.000278115272521973
INPP5D	6.12206e-07	0.373149	2.45213e-05	4.61046	Enriched in Tumor-rich	T Test	0.000110787935416553	1.2228e-06	0.283021	1.64745e-05	4.78319	Enriched in Tumor-rich	T Test	0.000110787935416553
IRAK2	0.00162137	0.309157	0.0170698	1.76777	Enriched in Tumor-rich	Wilcoxon	0.00017547607421875	9.11558e-06	0.263915	0.000100069	3.9997	Enriched in Tumor-rich	Wilcoxon	0.00017547607421875
JUP	4.43541e-05	0.415101	0.000935067	3.02916	Enriched in Tumor-rich	T Test	0.000916893649240873	0.000288818	0.32948	0.00232624	2.63335	Enriched in Tumor-rich	T Test	0.000916893649240873
LYN	0.00119514	0.330841	0.0130235	1.88527	Enriched in Tumor-rich	T Test	3.19680556935458e-08	5.52873e-13	0.48895	2.82537e-11	10.5489	Enriched in Tumor-rich	T Test	3.19680556935458e-08
MCM4	0.00379862	0.259342	0.0343087	1.4646	Enriched in Tumor-rich	T Test	0.0278471019859566	0.000169241	0.299165	0.00143323	2.84368	Enriched in Tumor-rich	T Test	0.0278471019859566
MCM5	2.94933e-07	0.500263	1.32452e-05	4.87794	Enriched in Tumor-rich	T Test	5.33629945880757e-08	1.24361e-12	0.529063	5.75949e-11	10.2396	Enriched in Tumor-rich	T Test	5.33629945880757e-08
MCM7	0.00135672	0.332518	0.0146764	1.83338	Enriched in Tumor-rich	T Test	0.000319480786113022	3.5727e-07	0.329562	5.29474e-06	5.27616	Enriched in Tumor-rich	T Test	0.000319480786113022
MS4A1	1.05332e-08	1.39485	8.21586e-07	6.08535	Enriched in Tumor-rich	T Test	5.67026390292534e-10	6.54692e-18	1.38181	1.61709e-15	14.7913	Enriched in Tumor-rich	T Test	5.67026390292534e-10
MYBL2	0.000202169	0.561449	0.00318739	2.49656	Enriched in Tumor-rich	T Test	1.14150478951725e-07	1.51065e-13	0.750274	8.6107e-12	11.065	Enriched in Tumor-rich	T Test	1.14150478951725e-07
OAZ1	0.00518472	0.142604	0.0426876	1.3697	Enriched in Tumor-rich	T Test	3.70547763705785e-06	2.13102e-07	0.17728	3.39589e-06	5.46905	Enriched in Tumor-rich	T Test	3.70547763705785e-06
PAX5	2.05288e-08	0.613229	1.44875e-06	5.83901	Enriched in Tumor-rich	T Test	5.00954814732623e-08	1.11602e-11	0.641754	4.24088e-10	9.37254	Enriched in Tumor-rich	T Test	5.00954814732623e-08
PKM	0.000619268	0.255919	0.00771223	2.11282	Enriched in Tumor-rich	T Test	1.546402304136e-05	5.62371e-08	0.304172	9.92184e-07	6.00341	Enriched in Tumor-rich	T Test	1.546402304136e-05
PLCG2	1.55931e-08	0.75258	1.15545e-06	5.93725	Enriched in Tumor-rich	T Test	1.50600767273279e-11	7.15639e-17	0.731628	1.17842e-14	13.9287	Enriched in Tumor-rich	T Test	1.50600767273279e-11
POU2AF1	2.34554e-06	0.705168	7.79322e-05	4.10828	Enriched in Tumor-rich	T Test	3.00765677789361e-07	2.1994e-10	0.693123	6.3912e-09	8.19442	Enriched in Tumor-rich	T Test	3.00765677789361e-07
POU2F2	2.61732e-08	0.448084	1.74664e-06	5.7578	Enriched in Tumor-rich	T Test	3.20265300233805e-06	3.49508e-07	0.422919	5.28541e-06	5.27692	Enriched in Tumor-rich	T Test	3.20265300233805e-06
PPP3CA	0.000967777	0.301457	0.0109484	1.96065	Enriched in Tumor-rich	Wilcoxon	0.000372767448425294	7.60079e-05	0.316732	0.00069965	3.15512	Enriched in Tumor-rich	Wilcoxon	0.000372767448425294
REL	4.98572e-08	0.405994	2.73661e-06	5.56279	Enriched in Tumor-rich	Wilcoxon	0.00017547607421875	5.94499e-06	0.295658	6.79512e-05	4.1678	Enriched in Tumor-rich	Wilcoxon	0.00017547607421875
SETBP1	0.0023588	0.293005	0.0236199	1.62672	Enriched in Tumor-rich	Wilcoxon	0.024863600730896	0.0052011	0.209706	0.0272369	1.56484	Enriched in Tumor-rich	Wilcoxon	0.024863600730896
SH2B2	0.00401209	0.243422	0.0351829	1.45367	Enriched in Tumor-rich	T Test	0.000138759752646302	3.32407e-06	0.397155	3.9728e-05	4.4009	Enriched in Tumor-rich	T Test	0.000138759752646302
SMARCB1	2.63781e-05	0.420537	0.000601421	3.22082	Enriched in Tumor-rich	T Test	4.36805821552888e-06	1.68539e-08	0.42931	3.42158e-07	6.46577	Enriched in Tumor-rich	T Test	4.36805821552888e-06
SPIB	0.00513421	0.220446	0.0425079	1.37153	Enriched in Tumor-rich	T Test	5.06262513970517e-07	3.56684e-09	0.465997	7.88963e-08	7.10294	Enriched in Tumor-rich	T Test	5.06262513970517e-07
ST6GAL1	1.46718e-06	0.379316	5.39279e-05	4.26819	Enriched in Tumor-rich	T Test	1.19925519497595e-06	4.47365e-09	0.402757	9.74992e-08	7.011	Enriched in Tumor-rich	T Test	1.19925519497595e-06
STAT6	0.000156721	0.272448	0.00258067	2.58827	Enriched in Tumor-rich	T Test	1.58161462082117e-05	2.8386e-07	0.286184	4.33691e-06	5.36282	Enriched in Tumor-rich	T Test	1.58161462082117e-05
STMN1	0.00329502	0.31998	0.030712	1.51269	Enriched in Tumor-rich	T Test	7.58272601200304e-07	3.77215e-10	0.528261	1.05082e-08	7.97847	Enriched in Tumor-rich	T Test	7.58272601200304e-07
SYK	1.25682e-05	0.456814	0.000338655	3.47024	Enriched in Tumor-rich	T Test	2.49381227983206e-06	1.11567e-09	0.529332	2.85074e-08	7.54504	Enriched in Tumor-rich	T Test	2.49381227983206e-06
TAPBP	0.00392638	0.214795	0.0348437	1.45788	Enriched in Tumor-rich	Wilcoxon	0.00123798847198487	1.68634e-05	0.224311	0.000174766	3.75754	Enriched in Tumor-rich	Wilcoxon	0.00123798847198487
TBXAS1	0.000609848	0.314428	0.00765928	2.11581	Enriched in Tumor-rich	T Test	0.0136853696649742	0.0092886	0.166903	0.0430446	1.36608	Enriched in Tumor-rich	T Test	0.0136853696649742
TCL1A	2.61639e-06	0.626435	8.24998e-05	4.08355	Enriched in Tumor-rich	Wilcoxon	2.98023223876954e-06	2.13037e-11	0.828238	7.51717e-10	9.12395	Enriched in Tumor-rich	Wilcoxon	2.98023223876954e-06
TFEB	9.71017e-05	0.334417	0.00179881	2.74502	Enriched in Tumor-rich	T Test	5.78274998838944e-07	2.32559e-08	0.347022	4.5349e-07	6.34343	Enriched in Tumor-rich	T Test	5.78274998838944e-07
TLR10	1.9898e-05	0.47541	0.000486659	3.31277	Enriched in Tumor-rich	T Test	0.000134299418441766	1.5211e-05	0.364678	0.000161019	3.79312	Enriched in Tumor-rich	T Test	0.000134299418441766
TLR6	0.00041859	0.326141	0.00582839	2.23445	Enriched in Tumor-rich	T Test	1.63842386430812e-07	1.45316e-09	0.518334	3.53047e-08	7.45217	Enriched in Tumor-rich	T Test	1.63842386430812e-07
TLR9	0.000883831	0.355948	0.0103921	1.9833	Enriched in Tumor-rich	T Test	1.15142769024186e-05	4.35131e-06	0.311775	5.13751e-05	4.28925	Enriched in Tumor-rich	T Test	1.15142769024186e-05
TNFRSF13B	2.2462e-07	0.518574	1.04027e-05	4.98285	Enriched in Tumor-rich	T Test	8.36077450951157e-07	2.80468e-09	0.518775	6.59767e-08	7.18061	Enriched in Tumor-rich	T Test	8.36077450951157e-07
TNFRSF13C	1.52997e-06	0.762532	5.39862e-05	4.26772	Enriched in Tumor-rich	T Test	8.8054641623857e-09	7.28537e-16	1.08555	9.91023e-14	13.0039	Enriched in Tumor-rich	T Test	8.8054641623857e-09
TOP2A	0.00028603	0.364034	0.004311	2.36542	Enriched in Tumor-rich	Wilcoxon	0.00589764118194581	0.00594816	0.19245	0.0300859	1.52164	Enriched in Tumor-rich	Wilcoxon	0.00589764118194581
TUBB	0.000130799	0.385766	0.00225399	2.64705	Enriched in Tumor-rich	T Test	3.8809480512446e-07	2.97133e-10	0.48807	8.46828e-09	8.0722	Enriched in Tumor-rich	T Test	3.8809480512446e-07
UBB	0.000634518	0.190189	0.0078363	2.10589	Enriched in Tumor-rich	T Test	0.00296645661292352	0.00300776	0.131103	0.0174406	1.75844	Enriched in Tumor-rich	T Test	0.00296645661292352
VEGFB	0.00297229	0.269103	0.0287904	1.54075	Enriched in Tumor-rich	Wilcoxon	0.0115160942077637	0.00282859	0.18087	0.0166584	1.77837	Enriched in Tumor-rich	Wilcoxon	0.0115160942077637
WNT3	0.000290891	0.418801	0.004311	2.36542	Enriched in Tumor-rich	Wilcoxon	5.1259994506836e-06	4.97723e-07	0.50239	7.09256e-06	5.1492	Enriched in Tumor-rich	Wilcoxon	5.1259994506836e-06
AURKA	0.0234526	0.168977	0.133168	0.8756	ns	Wilcoxon	0.0115160942077637	0.00868221	0.1631	0.0407185	1.39021	Enriched in Tumor-rich	Wilcoxon	0.0115160942077637
BCL2	0.0455801	0.123627	0.202852	0.69282	ns	Wilcoxon	6.38961791992188e-05	5.65316e-07	0.298214	7.82989e-06	5.10624	Enriched in Tumor-rich	Wilcoxon	6.38961791992188e-05
BRD4	0.0194146	0.14669	0.117814	0.928803	ns	T Test	0.0324700271720215	0.0103483	0.111608	0.0470435	1.3275	Enriched in Tumor-rich	T Test	0.0324700271720215
CAMP	0.332413	0.0866668	0.646504	0.189429	ns	Wilcoxon	0.0028146505355835	0.00261451	0.268398	0.015687	1.80446	Enriched in Tumor-rich	Wilcoxon	0.0028146505355835
CARD11	0.0135878	0.170067	0.0895481	1.04794	ns	T Test	3.74752004921326e-05	6.39252e-07	0.299199	8.77196e-06	5.0569	Enriched in Tumor-rich	T Test	3.74752004921326e-05
CCL3.L1	0.174365	0.150447	0.460665	0.336615	ns	Wilcoxon	0.00064980983734131	0.000322165	0.339747	0.00258081	2.58824	Enriched in Tumor-rich	Wilcoxon	0.00064980983734131
CCL4	0.0305818	0.259253	0.160717	0.793938	ns	T Test	0.00369571627908148	0.00249123	0.390033	0.0151316	1.82012	Enriched in Tumor-rich	T Test	0.00369571627908148
CCR6	0.0101168	0.262445	0.071737	1.14426	ns	T Test	0.0076299387113147	0.000430948	0.277551	0.00329208	2.48253	Enriched in Tumor-rich	T Test	0.0076299387113147
CD1C	0.188289	0.109374	0.476185	0.322225	ns	T Test	0.00244407449822185	0.000532558	0.206451	0.00394632	2.40381	Enriched in Tumor-rich	T Test	0.00244407449822185
CD38	0.00665416	0.226334	0.0513618	1.28936	ns	T Test	0.00651492600029771	9.79842e-05	0.219912	0.000880077	3.05548	Enriched in Tumor-rich	T Test	0.00651492600029771
CD53	0.0482144	0.0985311	0.209925	0.677936	ns	T Test	0.00999379255132034	0.00154765	0.101644	0.0101939	1.99166	Enriched in Tumor-rich	T Test	0.00999379255132034
CD81	0.280568	0.0764085	0.595705	0.224969	ns	T Test	0.00107001673418815	0.000102401	0.165551	0.000914209	3.03895	Enriched in Tumor-rich	T Test	0.00107001673418815
CDC20	0.234851	0.097277	0.543828	0.264539	ns	T Test	0.00232993931560255	0.000987041	0.227135	0.00683549	2.16523	Enriched in Tumor-rich	T Test	0.00232993931560255
CEACAM1	0.308804	0.0766656	0.62265	0.205756	ns	T Test	0.0111451992960193	0.000873905	0.232396	0.00616727	2.20991	Enriched in Tumor-rich	T Test	0.0111451992960193
CLU	0.567811	0.112132	0.803721	0.0948949	ns	T Test	0.000137482890128418	1.74515e-06	0.909001	2.19179e-05	4.6592	Enriched in Tumor-rich	T Test	0.000137482890128418
COL4A3	0.366938	0.0691973	0.672037	0.172607	ns	T Test	0.00236554780940546	0.00255958	0.262155	0.0154199	1.81192	Enriched in Tumor-rich	T Test	0.00236554780940546
CTSH	0.00921781	0.288407	0.0669647	1.17415	ns	T Test	0.00032924336697892	2.12284e-07	0.340282	3.39589e-06	5.46905	Enriched in Tumor-rich	T Test	0.00032924336697892
CXCR4	0.0220503	0.293686	0.12958	0.887462	ns	T Test	8.6246692892189e-05	1.0468e-05	0.352894	0.000112417	3.94917	Enriched in Tumor-rich	T Test	8.6246692892189e-05
CYFIP2	0.0348293	0.139708	0.171485	0.765774	ns	T Test	0.000316755202574348	2.1183e-06	0.233579	2.59448e-05	4.58595	Enriched in Tumor-rich	T Test	0.000316755202574348
DNAJC14	0.294193	0.0824048	0.612351	0.212999	ns	T Test	0.0560422453426755	0.00251587	0.163972	0.0152184	1.81763	Enriched in Tumor-rich	T Test	0.0560422453426755
DNMT1	0.902253	-0.0124313	0.963356	0.0162131	ns	Wilcoxon	0.0105078220367432	0.0106567	0.15032	0.0478581	1.32004	Enriched in Tumor-rich	Wilcoxon	0.0105078220367432
DNMT3A	0.0788389	0.182013	0.285671	0.544134	ns	T Test	0.00188787462851298	8.50817e-05	0.301053	0.000773565	3.1115	Enriched in Tumor-rich	T Test	0.00188787462851298
DUSP2	0.0698467	0.159193	0.265016	0.576728	ns	T Test	0.0162408516242796	0.00295803	0.196023	0.017259	1.76298	Enriched in Tumor-rich	T Test	0.0162408516242796
E2F1	0.0182746	0.216201	0.112377	0.949321	ns	Wilcoxon	0.00718903541564942	0.00179025	0.247143	0.0116367	1.93417	Enriched in Tumor-rich	Wilcoxon	0.00718903541564942
GNG7	0.0553068	0.205529	0.230886	0.636602	ns	T Test	0.00471780934615362	0.00220043	0.236796	0.0137019	1.86322	Enriched in Tumor-rich	T Test	0.00471780934615362
GZMH	0.634638	0.0421242	0.840445	0.0754908	ns	T Test	0.00699155772707056	0.00315981	0.208834	0.0179404	1.74617	Enriched in Tumor-rich	T Test	0.00699155772707056
H2AX	0.313559	0.092191	0.626475	0.203096	ns	Wilcoxon	0.0150449275970459	0.00670352	0.205254	0.0331154	1.47997	Enriched in Tumor-rich	Wilcoxon	0.0150449275970459
HDAC1	0.0409854	0.13741	0.189222	0.723028	ns	T Test	0.00505908275018223	0.000384225	0.181304	0.00298127	2.5256	Enriched in Tumor-rich	T Test	0.00505908275018223
HHEX	0.00674411	0.199892	0.0517864	1.28578	ns	T Test	0.00726688383701215	0.000149356	0.274645	0.0012869	2.89046	Enriched in Tumor-rich	T Test	0.00726688383701215
HIF1A	0.0223748	0.204869	0.129642	0.887253	ns	T Test	0.00107293410700038	1.60578e-05	0.289031	0.000168777	3.77269	Enriched in Tumor-rich	T Test	0.00107293410700038
HLA.DOA	0.0208697	0.17909	0.124713	0.904088	ns	T Test	0.00172295337737323	0.000123848	0.241152	0.00108922	2.96289	Enriched in Tumor-rich	T Test	0.00172295337737323
HLA.DRB3	0.0319967	0.359094	0.163514	0.786445	ns	T Test	0.0108007920786257	0.0024913	0.303848	0.0151316	1.82012	Enriched in Tumor-rich	T Test	0.0108007920786257
HLA.DRB4	0.269378	0.216419	0.580259	0.236378	ns	T Test	0.00290469868483583	0.00106179	0.325588	0.00728509	2.13757	Enriched in Tumor-rich	T Test	0.00290469868483583
ICOSLG	0.121907	0.155425	0.386696	0.412631	ns	T Test	0.000558730034577139	0.000508611	0.215008	0.00380688	2.41943	Enriched in Tumor-rich	T Test	0.000558730034577139
IDH2	0.181708	0.121134	0.469665	0.328212	ns	T Test	0.00049070093045378	3.21872e-05	0.213543	0.000320144	3.49465	Enriched in Tumor-rich	T Test	0.00049070093045378
ILF3	0.391013	0.046406	0.688098	0.16235	ns	T Test	0.000418482915523161	9.34225e-05	0.173138	0.00084422	3.07354	Enriched in Tumor-rich	T Test	0.000418482915523161
IRF4	0.590576	-0.0640454	0.818741	0.0868535	ns	Wilcoxon	0.00177955627441407	0.000532567	0.243125	0.00394632	2.40381	Enriched in Tumor-rich	Wilcoxon	0.00177955627441407
IRF8	0.0357479	0.333348	0.174271	0.758775	ns	T Test	0.0256591340232341	0.00920954	0.242161	0.0429199	1.36734	Enriched in Tumor-rich	T Test	0.0256591340232341
LAMA1	0.362543	0.0651463	0.672037	0.172607	ns	Wilcoxon	0.00651609897613526	0.0107906	0.142152	0.0483132	1.31593	Enriched in Tumor-rich	Wilcoxon	0.00651609897613526
LAMA5	0.0213264	0.175778	0.125919	0.899908	ns	T Test	0.00138832569783798	0.001865	0.219895	0.0120171	1.9202	Enriched in Tumor-rich	T Test	0.00138832569783798
LTBP1	0.702338	0.0387817	0.875875	0.0575578	ns	Wilcoxon	0.00224578380584717	0.00318365	0.148091	0.0179404	1.74617	Enriched in Tumor-rich	Wilcoxon	0.00224578380584717
LY86	0.022261	0.210224	0.129642	0.887253	ns	T Test	8.44806561025369e-06	7.20301e-08	0.449447	1.227e-06	5.91116	Enriched in Tumor-rich	T Test	8.44806561025369e-06
MAP2K2	0.0254804	0.137159	0.140168	0.853352	ns	T Test	0.0800192922159459	0.00689248	0.111326	0.0338233	1.47078	Enriched in Tumor-rich	T Test	0.0800192922159459
MAP3K1	0.0357126	0.166767	0.174271	0.758775	ns	T Test	0.000201884061106707	1.70298e-06	0.272945	2.16191e-05	4.66516	Enriched in Tumor-rich	T Test	0.000201884061106707
MBNL3	0.0487027	0.169193	0.21043	0.676893	ns	Wilcoxon	0.0150449275970459	0.00573643	0.184453	0.0293152	1.53291	Enriched in Tumor-rich	Wilcoxon	0.0150449275970459
MCM2	0.0145237	0.195311	0.0939917	1.02691	ns	T Test	0.0125500904440647	0.00189701	0.242762	0.012118	1.91657	Enriched in Tumor-rich	T Test	0.0125500904440647
MLH1	0.451471	0.0622755	0.730126	0.136602	ns	T Test	0.0174119606585668	0.00276444	0.160263	0.0164534	1.78374	Enriched in Tumor-rich	T Test	0.0174119606585668
MRM2	0.406409	-0.0644942	0.693094	0.159208	ns	T Test	0.0138283453347121	0.00706713	0.13194	0.0344577	1.46271	Enriched in Tumor-rich	T Test	0.0138283453347121
MSH2	0.818273	0.0197726	0.927835	0.032529	ns	T Test	0.000153441402229177	1.46274e-06	0.309348	1.90156e-05	4.72089	Enriched in Tumor-rich	T Test	0.000153441402229177
MSH6	0.0835324	0.138233	0.29475	0.530546	ns	T Test	0.0532195361971884	0.00301268	0.196339	0.0174406	1.75844	Enriched in Tumor-rich	T Test	0.0532195361971884
MX1	0.0475761	0.239665	0.209218	0.679402	ns	T Test	0.00192275657454319	0.00171239	0.293366	0.0111796	1.95157	Enriched in Tumor-rich	T Test	0.00192275657454319
NASP	0.0416271	0.1484	0.189819	0.721659	ns	T Test	8.77341918969804e-06	4.88789e-08	0.332059	8.83396e-07	6.05384	Enriched in Tumor-rich	T Test	8.77341918969804e-06
NBN	0.221494	0.0831814	0.531154	0.274779	ns	Wilcoxon	0.0150449275970459	0.0078019	0.160306	0.0371782	1.42971	Enriched in Tumor-rich	Wilcoxon	0.0150449275970459
NDC1	0.187031	0.134567	0.475253	0.323075	ns	T Test	0.00017680901803195	7.75112e-05	0.219512	0.000709084	3.1493	Enriched in Tumor-rich	T Test	0.00017680901803195
NDUFB4	0.108087	0.111005	0.354391	0.450517	ns	T Test	0.0666092227362239	0.00395776	0.160424	0.021485	1.66786	Enriched in Tumor-rich	T Test	0.0666092227362239
NFATC1	0.0243531	0.179997	0.13609	0.866175	ns	Wilcoxon	0.0366492271423341	0.00610178	0.167343	0.0306537	1.51352	Enriched in Tumor-rich	Wilcoxon	0.0366492271423341
NKG7	0.552411	-0.0650273	0.794057	0.100148	ns	T Test	0.0472415266794818	0.00959368	0.225915	0.0442923	1.35367	Enriched in Tumor-rich	T Test	0.0472415266794818
NSD1	0.908142	0.0110101	0.964406	0.0157401	ns	T Test	0.0244238554503095	0.00654157	0.179763	0.0324235	1.48914	Enriched in Tumor-rich	T Test	0.0244238554503095
OAS1	0.00852349	0.26484	0.0628448	1.20173	ns	T Test	0.00437524561914655	0.00606765	0.210212	0.0305859	1.51448	Enriched in Tumor-rich	T Test	0.00437524561914655
OPN3	0.0264919	0.177799	0.143296	0.843764	ns	T Test	0.000129656220471682	0.00118655	0.205455	0.00799305	2.09729	Enriched in Tumor-rich	T Test	0.000129656220471682
PCNA	0.0324935	0.225736	0.163882	0.78547	ns	T Test	0.000371888592922029	9.84267e-06	0.28025	0.000107256	3.96958	Enriched in Tumor-rich	T Test	0.000371888592922029
PIK3CG	0.938939	0.00660121	0.976608	0.0102796	ns	T Test	0.00802164996273163	0.0103821	0.159565	0.0470528	1.32741	Enriched in Tumor-rich	T Test	0.00802164996273163
PNOC	0.0642396	0.180127	0.255922	0.591892	ns	T Test	0.00183819513445613	0.000437836	0.220363	0.00332755	2.47787	Enriched in Tumor-rich	T Test	0.00183819513445613
POLD1	0.451771	0.0772896	0.730126	0.136602	ns	T Test	0.00466926640903916	0.00019776	0.303638	0.00165582	2.78099	Enriched in Tumor-rich	T Test	0.00466926640903916
PRDX5	0.325044	0.0711578	0.640579	0.193427	ns	Wilcoxon	0.0164066553115845	0.00580434	0.144739	0.0295576	1.52933	Enriched in Tumor-rich	Wilcoxon	0.0164066553115845
PRKCD	0.686306	-0.0370452	0.873052	0.0589598	ns	T Test	0.00781675490921611	0.00126089	0.230894	0.00841728	2.07483	Enriched in Tumor-rich	T Test	0.00781675490921611
PSMC4	0.29483	0.0855425	0.612816	0.21267	ns	T Test	0.0242097370607145	0.00280699	0.1879	0.0166398	1.77885	Enriched in Tumor-rich	T Test	0.0242097370607145
RAD21	0.489678	-0.0447154	0.75665	0.121105	ns	T Test	0.00483905297389092	0.0083217	0.109655	0.0392763	1.40587	Enriched in Tumor-rich	T Test	0.00483905297389092
RB1	0.0526528	0.162225	0.224228	0.64931	ns	T Test	0.000125031316227077	4.51641e-05	0.274388	0.000443266	3.35334	Enriched in Tumor-rich	T Test	0.000125031316227077
RFC4	0.112515	0.125167	0.364875	0.437856	ns	T Test	0.0133054611079786	0.00518949	0.187366	0.0272369	1.56484	Enriched in Tumor-rich	T Test	0.0133054611079786
SIRPA	0.747448	0.0258	0.894175	0.0485776	ns	T Test	0.00439222471127103	0.00770489	0.213044	0.0369535	1.43234	Enriched in Tumor-rich	T Test	0.00439222471127103
SLC39A6	0.999171	-7.69385e-05	0.999171	0.000360177	ns	T Test	0.0277844991532858	0.00846289	0.148633	0.0398159	1.39994	Enriched in Tumor-rich	T Test	0.0277844991532858
SOS1	0.0477001	0.142	0.209218	0.679402	ns	Wilcoxon	0.000322341918945313	0.000474378	0.22857	0.00358688	2.44528	Enriched in Tumor-rich	Wilcoxon	0.000322341918945313
SOX11	0.0228963	0.259022	0.130509	0.884359	ns	T Test	0.00021356330710057	5.60877e-05	0.414674	0.000529439	3.27618	Enriched in Tumor-rich	T Test	0.00021356330710057
STAT2	0.416782	0.0494276	0.704299	0.152243	ns	T Test	0.00709128981644751	0.00315115	0.15149	0.0179404	1.74617	Enriched in Tumor-rich	T Test	0.00709128981644751
STK11IP	0.285042	0.0633247	0.602804	0.219824	ns	T Test	0.0228409279355275	0.00758456	0.142285	0.0366134	1.43636	Enriched in Tumor-rich	T Test	0.0228409279355275
TCF3	0.105677	0.1436	0.348806	0.457416	ns	T Test	0.000976352942214199	5.57449e-05	0.245844	0.000529439	3.27618	Enriched in Tumor-rich	T Test	0.000976352942214199
TICAM2	0.0613794	0.147404	0.246516	0.608155	ns	T Test	0.012372553376374	0.000867515	0.21777	0.00615963	2.21045	Enriched in Tumor-rich	T Test	0.012372553376374
TLR1	0.087343	0.139615	0.306004	0.514272	ns	T Test	0.000751277698911797	0.00439828	0.189524	0.0236168	1.62678	Enriched in Tumor-rich	T Test	0.000751277698911797
TMEM163	0.0667607	0.168128	0.2611	0.583193	ns	T Test	0.0225936689772724	0.00712106	0.170152	0.0346014	1.46091	Enriched in Tumor-rich	T Test	0.0225936689772724
TNFRSF9	0.80109	-0.0260901	0.921036	0.0357234	ns	T Test	0.0352030861134976	0.00764998	0.217038	0.0368093	1.43404	Enriched in Tumor-rich	T Test	0.0352030861134976
TNFSF4	0.0863761	0.18947	0.30406	0.51704	ns	T Test	0.0112516392617646	0.00982489	0.177193	0.0452189	1.34468	Enriched in Tumor-rich	T Test	0.0112516392617646
TRAF7	0.248345	0.0824931	0.558016	0.253353	ns	T Test	0.0204665609813949	0.000744393	0.209674	0.0054078	2.26698	Enriched in Tumor-rich	T Test	0.0204665609813949
TYK2	0.201228	0.0828228	0.499532	0.301437	ns	T Test	0.00268192372173636	0.00882534	0.131164	0.0412592	1.38448	Enriched in Tumor-rich	T Test	0.00268192372173636
TYMS	0.187617	0.117036	0.475297	0.323035	ns	Wilcoxon	0.14335036277771	0.0101081	0.182761	0.0463783	1.33369	Enriched in Tumor-rich	Wilcoxon	0.14335036277771
U2AF1	0.690085	-0.0246931	0.873545	0.0587147	ns	T Test	0.0152637514101534	0.00307189	0.16516	0.0176455	1.75337	Enriched in Tumor-rich	T Test	0.0152637514101534
VCAM1	0.982326	0.00234098	0.995779	0.00183705	ns	T Test	0.00302129727981414	0.00790913	0.181742	0.0375684	1.42518	Enriched in Tumor-rich	T Test	0.00302129727981414
VHL	0.0179077	0.189657	0.111509	0.952689	ns	T Test	0.000278150441548752	0.000149158	0.245594	0.0012869	2.89046	Enriched in Tumor-rich	T Test	0.000278150441548752
WEE1	0.045409	0.163806	0.202699	0.693148	ns	T Test	0.00750641064102056	0.0110668	0.175197	0.0494005	1.30627	Enriched in Tumor-rich	T Test	0.00750641064102056
ZBTB20	0.00768199	0.296291	0.0578421	1.23776	ns	Wilcoxon	0.0150449275970459	0.00143821	0.296418	0.00951531	2.02158	Enriched in Tumor-rich	Wilcoxon	0.0150449275970459
ADGRE5	0.000306112	-0.235257	0.00444762	2.35187	Enriched in Tumor-sparse	T Test	0.00313702489248419	0.000826477	-0.145198	0.00597482	2.22368	Enriched in Tumor-sparse	T Test	0.00313702489248419
ANXA1	1.64124e-05	-0.469929	0.000412258	3.38483	Enriched in Tumor-sparse	T Test	1.49194381251686e-07	1.63311e-11	-0.655967	5.90311e-10	9.22892	Enriched in Tumor-sparse	T Test	1.49194381251686e-07
ATM	3.96336e-05	-0.336716	0.000851262	3.06994	Enriched in Tumor-sparse	T Test	1.38899234163102e-08	5.82356e-12	-0.490186	2.27119e-10	9.64375	Enriched in Tumor-sparse	T Test	1.38899234163102e-08
C1R	0.00245885	-0.348107	0.0242934	1.61451	Enriched in Tumor-sparse	T Test	0.0203324977384831	0.000174126	-0.288519	0.00146622	2.8338	Enriched in Tumor-sparse	T Test	0.0203324977384831
CAPN2	0.000102313	-0.259775	0.00184912	2.73304	Enriched in Tumor-sparse	T Test	6.28954759177337e-06	4.3132e-07	-0.329034	6.26683e-06	5.20295	Enriched in Tumor-sparse	T Test	6.28954759177337e-06
CCL19	1.48939e-05	-1.02327	0.000387242	3.41202	Enriched in Tumor-sparse	T Test	9.66533151259953e-08	7.44275e-10	-1.1456	1.93512e-08	7.71329	Enriched in Tumor-sparse	T Test	9.66533151259953e-08
CCL21	8.86714e-06	-1.37195	0.000247945	3.60564	Enriched in Tumor-sparse	Wilcoxon	3.93390655517579e-06	4.0097e-12	-1.8875	1.65066e-10	9.78234	Enriched in Tumor-sparse	Wilcoxon	3.93390655517579e-06
CCND2	0.00464916	-0.329697	0.039148	1.40729	Enriched in Tumor-sparse	Wilcoxon	0.00481069087982178	0.00315114	-0.288581	0.0179404	1.74617	Enriched in Tumor-sparse	Wilcoxon	0.00481069087982178
CCND3	0.000180182	-0.357962	0.0029025	2.53723	Enriched in Tumor-sparse	Wilcoxon	1.63316726684571e-05	4.36792e-06	-0.291827	5.13751e-05	4.28925	Enriched in Tumor-sparse	Wilcoxon	1.63316726684571e-05
CCR7	0.000156116	-0.404214	0.00258067	2.58827	Enriched in Tumor-sparse	Wilcoxon	0.0028146505355835	0.00015779	-0.303643	0.0013517	2.86912	Enriched in Tumor-sparse	Wilcoxon	0.0028146505355835
CD2	4.80342e-07	-0.507557	2.03391e-05	4.69167	Enriched in Tumor-sparse	T Test	8.76839050954932e-07	5.78526e-08	-0.355729	1.00868e-06	5.99625	Enriched in Tumor-sparse	T Test	8.76839050954932e-07
CD247	2.72248e-10	-0.62096	5.0434e-08	7.29728	Enriched in Tumor-sparse	T Test	1.09282646319395e-08	8.47885e-14	-0.5775	5.46333e-12	11.2625	Enriched in Tumor-sparse	T Test	1.09282646319395e-08
CD28	2.01828e-05	-0.379192	0.000486659	3.31277	Enriched in Tumor-sparse	Wilcoxon	1.04904174804688e-05	1.47416e-08	-0.40395	3.03432e-07	6.51794	Enriched in Tumor-sparse	Wilcoxon	1.04904174804688e-05
CD3D	1.47518e-09	-0.651466	1.6848e-07	6.77345	Enriched in Tumor-sparse	T Test	1.37834678249954e-08	2.0561e-13	-0.632149	1.12857e-11	10.9475	Enriched in Tumor-sparse	T Test	1.37834678249954e-08
CD3E	2.3902e-11	-0.771555	8.8557e-09	8.05278	Enriched in Tumor-sparse	Wilcoxon	1.19209289550781e-07	1.82875e-14	-0.673801	1.29058e-12	11.8892	Enriched in Tumor-sparse	Wilcoxon	1.19209289550781e-07
CD3G	0.00028865	-0.346751	0.004311	2.36542	Enriched in Tumor-sparse	T Test	0.0026222948722689	0.00241443	-0.19115	0.0147859	1.83015	Enriched in Tumor-sparse	T Test	0.0026222948722689
CD4	5.09403e-07	-0.486777	2.09704e-05	4.67839	Enriched in Tumor-sparse	T Test	3.36233097573585e-08	1.421e-13	-0.574423	8.42368e-12	11.0745	Enriched in Tumor-sparse	T Test	3.36233097573585e-08
CD40LG	0.000895113	-0.345226	0.0103921	1.9833	Enriched in Tumor-sparse	T Test	0.000741468320453305	0.000238542	-0.314961	0.00197497	2.70444	Enriched in Tumor-sparse	T Test	0.000741468320453305
CD44	0.00042368	-0.210712	0.00582839	2.23445	Enriched in Tumor-sparse	T Test	0.0128884418998743	0.00115883	-0.151382	0.00784191	2.10558	Enriched in Tumor-sparse	T Test	0.0128884418998743
CD48	6.69359e-09	-0.520378	5.51105e-07	6.25877	Enriched in Tumor-sparse	T Test	4.45082514613324e-11	6.01626e-15	-0.519448	5.57256e-13	12.2539	Enriched in Tumor-sparse	T Test	4.45082514613324e-11
CD5	0.000124492	-0.336988	0.00219639	2.65829	Enriched in Tumor-sparse	T Test	2.61688368288073e-05	4.13755e-07	-0.284495	6.07114e-06	5.21673	Enriched in Tumor-sparse	T Test	2.61688368288073e-05
CD6	0.00118322	-0.313542	0.0130235	1.88527	Enriched in Tumor-sparse	T Test	6.78672150785465e-05	2.37551e-07	-0.302044	3.70579e-06	5.43112	Enriched in Tumor-sparse	T Test	6.78672150785465e-05
CD7	2.18276e-06	-0.533167	7.52291e-05	4.12361	Enriched in Tumor-sparse	T Test	8.74544701346408e-07	5.57445e-08	-0.503765	9.92184e-07	6.00341	Enriched in Tumor-sparse	T Test	8.74544701346408e-07
CD96	0.000317599	-0.310425	0.00456972	2.34011	Enriched in Tumor-sparse	Wilcoxon	1.3113021850586e-05	7.57418e-08	-0.345251	1.27556e-06	5.8943	Enriched in Tumor-sparse	Wilcoxon	1.3113021850586e-05
CDC14A	0.00578232	-0.249779	0.0465728	1.33187	Enriched in Tumor-sparse	T Test	0.000124929190354894	5.50822e-05	-0.284751	0.000528417	3.27702	Enriched in Tumor-sparse	T Test	0.000124929190354894
COL3A1	0.000657494	-0.406825	0.00798694	2.09762	Enriched in Tumor-sparse	T Test	0.0453695383532517	0.00375849	-0.228782	0.0207066	1.68389	Enriched in Tumor-sparse	T Test	0.0453695383532517
CYLD	0.000442937	-0.271434	0.00591381	2.22813	Enriched in Tumor-sparse	Wilcoxon	9.08374786376954e-05	1.34774e-06	-0.291814	1.76757e-05	4.75262	Enriched in Tumor-sparse	Wilcoxon	9.08374786376954e-05
DOCK9	0.0042594	-0.227791	0.0371319	1.43025	Enriched in Tumor-sparse	T Test	0.00105220948252304	1.51736e-05	-0.296125	0.000161019	3.79312	Enriched in Tumor-sparse	T Test	0.00105220948252304
ETS1	0.000997752	-0.231875	0.0111178	1.95398	Enriched in Tumor-sparse	Wilcoxon	0.0015796422958374	0.000130569	-0.190638	0.00113825	2.94376	Enriched in Tumor-sparse	Wilcoxon	0.0015796422958374
FLT3LG	0.000336837	-0.452733	0.00475422	2.32292	Enriched in Tumor-sparse	T Test	6.45191786260671e-06	3.15816e-09	-0.493497	7.2006e-08	7.14263	Enriched in Tumor-sparse	T Test	6.45191786260671e-06
FYN	2.59377e-06	-0.37263	8.24998e-05	4.08355	Enriched in Tumor-sparse	T Test	2.43859864327476e-06	3.82891e-10	-0.396222	1.05082e-08	7.97847	Enriched in Tumor-sparse	T Test	2.43859864327476e-06
GIMAP4	2.12851e-10	-0.82256	4.50635e-08	7.34618	Enriched in Tumor-sparse	T Test	1.55162354691794e-12	2.67031e-20	-0.86937	1.9787e-17	16.7036	Enriched in Tumor-sparse	T Test	1.55162354691794e-12
GIMAP6	9.21252e-08	-0.522128	4.87606e-06	5.31193	Enriched in Tumor-sparse	T Test	1.05829101866844e-07	3.5508e-07	-0.397277	5.29474e-06	5.27616	Enriched in Tumor-sparse	T Test	1.05829101866844e-07
HLA.E	4.12734e-07	-0.220665	1.79903e-05	4.74496	Enriched in Tumor-sparse	T Test	1.51684182413879e-05	1.3748e-09	-0.234692	3.39576e-08	7.46906	Enriched in Tumor-sparse	T Test	1.51684182413879e-05
ID2	0.00398011	-0.262158	0.0351103	1.45457	Enriched in Tumor-sparse	T Test	6.81875979411042e-05	1.0363e-05	-0.275209	0.000112102	3.95039	Enriched in Tumor-sparse	T Test	6.81875979411042e-05
IFITM1	0.000258225	-0.382502	0.00394526	2.40392	Enriched in Tumor-sparse	T Test	3.04692716855427e-08	1.61322e-12	-0.6935	7.24485e-11	10.14	Enriched in Tumor-sparse	T Test	3.04692716855427e-08
IL17RA	0.000132962	-0.321902	0.00226494	2.64494	Enriched in Tumor-sparse	T Test	0.0121298525662361	0.00366205	-0.191462	0.0203057	1.69238	Enriched in Tumor-sparse	T Test	0.0121298525662361
IL2RB	9.88958e-05	-0.36121	0.00180943	2.74246	Enriched in Tumor-sparse	T Test	0.00612023256380901	0.0018945	-0.237423	0.012118	1.91657	Enriched in Tumor-sparse	T Test	0.00612023256380901
IL2RG	8.25544e-05	-0.223827	0.0015654	2.80537	Enriched in Tumor-sparse	T Test	8.33098624654899e-06	4.9257e-07	-0.221208	7.08727e-06	5.14952	Enriched in Tumor-sparse	T Test	8.33098624654899e-06
IL32	2.71019e-05	-0.415954	0.000608562	3.2157	Enriched in Tumor-sparse	T Test	4.03939152266743e-07	1.31727e-10	-0.482316	4.06707e-09	8.39072	Enriched in Tumor-sparse	T Test	4.03939152266743e-07
IL4R	0.00205974	-0.286151	0.0209078	1.67969	Enriched in Tumor-sparse	T Test	0.0187534360962088	0.000856394	-0.217589	0.00613128	2.21245	Enriched in Tumor-sparse	T Test	0.0187534360962088
IL6R	0.000130384	-0.293362	0.00225399	2.64705	Enriched in Tumor-sparse	T Test	5.41716913288068e-08	3.18212e-12	-0.462216	1.38703e-10	9.85791	Enriched in Tumor-sparse	T Test	5.41716913288068e-08
IL6ST	6.11691e-06	-0.489867	0.000181305	3.74159	Enriched in Tumor-sparse	T Test	1.02048146447157e-09	1.10345e-15	-0.625323	1.36276e-13	12.8656	Enriched in Tumor-sparse	T Test	1.02048146447157e-09
IL7R	2.03265e-10	-0.945935	4.50635e-08	7.34618	Enriched in Tumor-sparse	Wilcoxon	1.19209289550781e-07	1.2454e-14	-1.21872	1.02538e-12	11.9891	Enriched in Tumor-sparse	Wilcoxon	1.19209289550781e-07
ITGA5	0.00601453	-0.269872	0.0471738	1.3263	Enriched in Tumor-sparse	T Test	0.00247916967143216	0.0010541	-0.235349	0.00726594	2.13871	Enriched in Tumor-sparse	T Test	0.00247916967143216
ITGA6	0.000471673	-0.346252	0.00618601	2.20859	Enriched in Tumor-sparse	T Test	0.00665039840781448	0.00024042	-0.216326	0.00197946	2.70345	Enriched in Tumor-sparse	T Test	0.00665039840781448
ITGAL	0.00155708	-0.196532	0.0166014	1.77986	Enriched in Tumor-sparse	T Test	3.87229335797875e-05	2.45309e-05	-0.233159	0.000249005	3.60379	Enriched in Tumor-sparse	T Test	3.87229335797875e-05
ITGB1	0.000727769	-0.2949	0.00869801	2.06058	Enriched in Tumor-sparse	T Test	3.75247482721222e-06	1.17683e-07	-0.350552	1.95961e-06	5.70783	Enriched in Tumor-sparse	T Test	3.75247482721222e-06
ITGB2	4.66902e-05	-0.334669	0.000935067	3.02916	Enriched in Tumor-sparse	T Test	2.80203475322981e-06	2.05777e-08	-0.342531	4.1211e-07	6.38499	Enriched in Tumor-sparse	T Test	2.80203475322981e-06
ITK	2.03596e-05	-0.394366	0.000486659	3.31277	Enriched in Tumor-sparse	Wilcoxon	8.3446502685547e-07	7.70034e-13	-0.494663	3.80397e-11	10.4198	Enriched in Tumor-sparse	Wilcoxon	8.3446502685547e-07
JAK3	4.64278e-05	-0.327829	0.000935067	3.02916	Enriched in Tumor-sparse	T Test	4.40225362436563e-07	7.32517e-10	-0.366215	1.93512e-08	7.71329	Enriched in Tumor-sparse	T Test	4.40225362436563e-07
JAML	4.98176e-05	-0.506952	0.000971442	3.01258	Enriched in Tumor-sparse	T Test	1.29803641868876e-06	9.45605e-09	-0.47382	1.97378e-07	6.7047	Enriched in Tumor-sparse	T Test	1.29803641868876e-06
KLRB1	0.000153799	-0.31326	0.00258067	2.58827	Enriched in Tumor-sparse	T Test	0.000505189059482165	0.000270648	-0.24691	0.00219181	2.6592	Enriched in Tumor-sparse	T Test	0.000505189059482165
LAT	3.63355e-05	-0.513487	0.0007919	3.10133	Enriched in Tumor-sparse	Wilcoxon	6.55651092529298e-06	3.58669e-08	-0.510062	6.64435e-07	6.17755	Enriched in Tumor-sparse	Wilcoxon	6.55651092529298e-06
LCK	0.000323098	-0.243988	0.00460414	2.33685	Enriched in Tumor-sparse	Wilcoxon	0.00056755542755127	0.000868666	-0.207489	0.00615963	2.21045	Enriched in Tumor-sparse	Wilcoxon	0.00056755542755127
LDHB	1.43235e-05	-0.409988	0.000379062	3.42129	Enriched in Tumor-sparse	T Test	6.47397457833753e-09	1.42211e-11	-0.550033	5.2689e-10	9.27828	Enriched in Tumor-sparse	T Test	6.47397457833753e-09
LEF1	8.51506e-12	-0.928631	4.93092e-09	8.30707	Enriched in Tumor-sparse	T Test	2.81522711863554e-09	9.43677e-14	-1.00301	5.8272e-12	11.2345	Enriched in Tumor-sparse	T Test	2.81522711863554e-09
MBNL1	2.24564e-05	-0.34361	0.000528261	3.27715	Enriched in Tumor-sparse	T Test	0.004791944713784	0.00498573	-0.146136	0.0262948	1.58013	Enriched in Tumor-sparse	T Test	0.004791944713784
PRKACB	0.00601609	-0.221199	0.0471738	1.3263	Enriched in Tumor-sparse	T Test	0.00269200087010362	0.000365239	-0.217285	0.00287917	2.54073	Enriched in Tumor-sparse	T Test	0.00269200087010362
RASGRP1	0.00262316	-0.222245	0.0255759	1.59217	Enriched in Tumor-sparse	T Test	0.00411443975430286	0.0012486	-0.207927	0.00837294	2.07712	Enriched in Tumor-sparse	T Test	0.00411443975430286
RBL2	2.74444e-06	-0.33542	8.47346e-05	4.07194	Enriched in Tumor-sparse	T Test	7.63783713622825e-09	5.99057e-09	-0.320324	1.28667e-07	6.89053	Enriched in Tumor-sparse	T Test	7.63783713622825e-09
RORA	8.37542e-07	-0.414091	3.26641e-05	4.48593	Enriched in Tumor-sparse	T Test	4.98994125382744e-05	6.64996e-08	-0.393299	1.14596e-06	5.94083	Enriched in Tumor-sparse	T Test	4.98994125382744e-05
RPS6	0.000783908	-0.270893	0.00929401	2.0318	Enriched in Tumor-sparse	T Test	1.488742946168e-05	3.95022e-08	-0.292045	7.22744e-07	6.14102	Enriched in Tumor-sparse	T Test	1.488742946168e-05
SELL	4.24208e-09	-0.627334	3.92923e-07	6.40569	Enriched in Tumor-sparse	T Test	2.77916682836693e-07	4.0027e-12	-0.675145	1.65066e-10	9.78234	Enriched in Tumor-sparse	T Test	2.77916682836693e-07
SERINC1	0.00094362	-0.249244	0.0107573	1.9683	Enriched in Tumor-sparse	T Test	0.00153929356850643	1.86478e-05	-0.228194	0.000191917	3.71689	Enriched in Tumor-sparse	T Test	0.00153929356850643
SERPING1	0.00389256	-0.343843	0.0347517	1.45902	Enriched in Tumor-sparse	T Test	0.00387944121552829	0.000338897	-0.336961	0.00270024	2.5686	Enriched in Tumor-sparse	T Test	0.00387944121552829
SIGIRR	1.49193e-06	-0.407298	5.39279e-05	4.26819	Enriched in Tumor-sparse	Wilcoxon	5.32865524291993e-05	1.56947e-06	-0.314438	2.02257e-05	4.6941	Enriched in Tumor-sparse	Wilcoxon	5.32865524291993e-05
STAT4	0.00154504	-0.340637	0.0165924	1.78009	Enriched in Tumor-sparse	T Test	2.04711743232567e-05	1.31199e-07	-0.44552	2.16041e-06	5.66546	Enriched in Tumor-sparse	T Test	2.04711743232567e-05
STING1	0.000526382	-0.316458	0.0066675	2.17604	Enriched in Tumor-sparse	T Test	2.78865395420051e-06	1.52711e-10	-0.49107	4.61873e-09	8.33548	Enriched in Tumor-sparse	T Test	2.78865395420051e-06
TCF7	6.28405e-10	-0.806432	9.66355e-08	7.01486	Enriched in Tumor-sparse	T Test	7.58217902897552e-13	2.5739e-20	-1.11789	1.9787e-17	16.7036	Enriched in Tumor-sparse	T Test	7.58217902897552e-13
THBS1	0.00570022	-0.460557	0.0461624	1.33571	Enriched in Tumor-sparse	Wilcoxon	0.000278115272521973	5.96063e-06	-0.450093	6.79512e-05	4.1678	Enriched in Tumor-sparse	Wilcoxon	0.000278115272521973
TNFRSF1B	0.00569491	-0.204964	0.0461624	1.33571	Enriched in Tumor-sparse	T Test	0.000806629547704321	0.00114927	-0.176658	0.0078129	2.10719	Enriched in Tumor-sparse	T Test	0.000806629547704321
TNFRSF25	1.04457e-06	-0.44249	3.96938e-05	4.40128	Enriched in Tumor-sparse	T Test	5.36960906151483e-05	2.6384e-06	-0.385282	3.20501e-05	4.49417	Enriched in Tumor-sparse	T Test	5.36960906151483e-05
TRAC	2.71071e-08	-0.628516	1.74664e-06	5.7578	Enriched in Tumor-sparse	T Test	1.66144139611808e-09	7.35577e-16	-0.783858	9.91023e-14	13.0039	Enriched in Tumor-sparse	T Test	1.66144139611808e-09
TRAF1	4.89631e-05	-0.345967	0.000967511	3.01434	Enriched in Tumor-sparse	T Test	0.000422727204105319	5.57901e-07	-0.361593	7.80009e-06	5.1079	Enriched in Tumor-sparse	T Test	0.000422727204105319
TRAT1	0.000667191	-0.362235	0.00803883	2.09481	Enriched in Tumor-sparse	Wilcoxon	3.65972518920899e-05	1.29924e-06	-0.366259	1.73466e-05	4.76079	Enriched in Tumor-sparse	Wilcoxon	3.65972518920899e-05
TRBC1.2	1.76203e-09	-0.547726	1.86523e-07	6.72927	Enriched in Tumor-sparse	T Test	5.66259746208879e-08	2.3274e-13	-0.611453	1.23186e-11	10.9094	Enriched in Tumor-sparse	T Test	5.66259746208879e-08
TXK	0.000440624	-0.275523	0.00591381	2.22813	Enriched in Tumor-sparse	T Test	6.09078834811134e-06	2.14238e-08	-0.41053	4.23335e-07	6.37332	Enriched in Tumor-sparse	T Test	6.09078834811134e-06
TXNIP	0.00337465	-0.300128	0.0310635	1.50775	Enriched in Tumor-sparse	T Test	3.48170627249156e-06	6.43197e-11	-0.55113	2.16641e-09	8.66426	Enriched in Tumor-sparse	T Test	3.48170627249156e-06
ZAP70	1.44994e-07	-0.560301	7.16268e-06	5.14492	Enriched in Tumor-sparse	T Test	3.96855208590283e-10	1.78819e-14	-0.667641	1.29058e-12	11.8892	Enriched in Tumor-sparse	T Test	3.96855208590283e-10
ACTA2	0.112411	-0.215797	0.364875	0.437856	ns	T Test	0.00341747560186389	0.00037538	-0.346971	0.00293701	2.53209	Enriched in Tumor-sparse	T Test	0.00341747560186389
ACVR2A	0.0657189	-0.150659	0.259721	0.585493	ns	T Test	0.0159030175645709	0.00735235	-0.179924	0.0356085	1.44845	Enriched in Tumor-sparse	T Test	0.0159030175645709
ADH1A.B.C	0.875089	-0.0179905	0.951824	0.0214434	ns	Wilcoxon	0.00718903541564942	0.000395998	-0.300893	0.00305661	2.51476	Enriched in Tumor-sparse	Wilcoxon	0.00718903541564942
AKT3	0.168352	-0.112539	0.454244	0.342711	ns	T Test	0.00973830716656729	0.0037731	-0.160896	0.0207102	1.68382	Enriched in Tumor-sparse	T Test	0.00973830716656729
APLNR	0.426499	-0.0811181	0.711545	0.147798	ns	T Test	0.000176141747118635	1.3232e-06	-0.390732	1.75088e-05	4.75674	Enriched in Tumor-sparse	T Test	0.000176141747118635
B2M	0.369786	-0.0356414	0.674077	0.17129	ns	Wilcoxon	0.0194419622421265	0.000908049	-0.0855939	0.00631797	2.19942	Enriched in Tumor-sparse	Wilcoxon	0.0194419622421265
BIRC3	0.967842	0.00346289	0.989731	0.00448268	ns	T Test	0.000854298827529347	0.00037654	-0.187189	0.00293701	2.53209	Enriched in Tumor-sparse	T Test	0.000854298827529347
BTLA	0.508664	0.0534604	0.76844	0.11439	ns	T Test	0.000675585534939838	0.00022569	-0.253424	0.00187906	2.72606	Enriched in Tumor-sparse	T Test	0.000675585534939838
C1QA	0.051813	-0.325865	0.221288	0.655043	ns	T Test	0.00174229191984851	8.07354e-06	-0.55459	8.99623e-05	4.04594	Enriched in Tumor-sparse	T Test	0.00174229191984851
C1QB	0.131558	-0.234762	0.397895	0.400232	ns	T Test	0.000998224009618774	3.07455e-05	-0.55549	0.00030787	3.51163	Enriched in Tumor-sparse	T Test	0.000998224009618774
C4B	0.0754326	-0.194	0.278781	0.554737	ns	T Test	0.0139476270558786	0.00630447	-0.194345	0.0314587	1.50226	Enriched in Tumor-sparse	T Test	0.0139476270558786
C7	0.0941875	-0.280724	0.322347	0.491677	ns	T Test	0.0041627451838632	0.0001608	-0.502154	0.00136957	2.86342	Enriched in Tumor-sparse	T Test	0.0041627451838632
CASP1	0.0808843	-0.12536	0.289799	0.537904	ns	T Test	0.000313605435620345	7.07459e-05	-0.214623	0.000655284	3.18357	Enriched in Tumor-sparse	T Test	0.000313605435620345
CASP10	0.492401	0.0744171	0.758563	0.120008	ns	Wilcoxon	0.00651609897613526	0.00674577	-0.156937	0.0332134	1.47869	Enriched in Tumor-sparse	Wilcoxon	0.00651609897613526
CASP8	0.233743	-0.0777399	0.542958	0.265234	ns	T Test	0.00608238923552527	0.00206631	-0.168603	0.0130309	1.88502	Enriched in Tumor-sparse	T Test	0.00608238923552527
CCL2	0.0773919	-0.332583	0.283197	0.547911	ns	T Test	0.00326088675724961	2.99079e-06	-0.74646	3.60353e-05	4.44327	Enriched in Tumor-sparse	T Test	0.00326088675724961
CCR4	0.00995081	-0.289812	0.071242	1.14726	ns	T Test	5.081661440387e-06	1.70677e-06	-0.39338	2.16191e-05	4.66516	Enriched in Tumor-sparse	T Test	5.081661440387e-06
CD14	0.0583158	-0.162336	0.238748	0.62206	ns	T Test	0.000382933491175804	0.000420555	-0.229421	0.00322934	2.49089	Enriched in Tumor-sparse	T Test	0.000382933491175804
CD164	0.315855	-0.0685414	0.629163	0.201237	ns	T Test	0.0421594811825492	0.00318375	-0.12536	0.0179404	1.74617	Enriched in Tumor-sparse	T Test	0.0421594811825492
CDC25B	0.0155174	-0.172339	0.0999861	1.00006	ns	T Test	0.00784472891542298	0.00321777	-0.141489	0.0180634	1.7432	Enriched in Tumor-sparse	T Test	0.00784472891542298
COL1A1	0.0600317	-0.18964	0.242417	0.615437	ns	T Test	0.00550145599997222	4.90926e-05	-0.276312	0.000478653	3.31998	Enriched in Tumor-sparse	T Test	0.00550145599997222
COL6A3	0.00957385	-0.308733	0.0692119	1.15982	ns	T Test	0.000451887710225596	1.92396e-06	-0.443118	2.3761e-05	4.62414	Enriched in Tumor-sparse	T Test	0.000451887710225596
CTLA4	0.0315046	-0.203604	0.163514	0.786445	ns	T Test	4.61979125215073e-05	1.8191e-06	-0.389984	2.26546e-05	4.64484	Enriched in Tumor-sparse	T Test	4.61979125215073e-05
CTSW	0.125413	-0.13008	0.38802	0.411146	ns	T Test	0.00507850091628207	0.00582377	-0.175551	0.0295576	1.52933	Enriched in Tumor-sparse	T Test	0.00507850091628207
CXCL12	0.132058	-0.25064	0.398506	0.399565	ns	Wilcoxon	0.0194419622421265	0.00305628	-0.323032	0.0176242	1.75389	Enriched in Tumor-sparse	Wilcoxon	0.0194419622421265
DDIT4	0.16904	-0.138997	0.454244	0.342711	ns	Wilcoxon	0.0339851379394532	0.00292328	-0.198949	0.0171237	1.7664	Enriched in Tumor-sparse	Wilcoxon	0.0339851379394532
DPP4	0.0343622	-0.194004	0.169749	0.770192	ns	Wilcoxon	0.000372767448425294	5.65732e-05	-0.274312	0.000530643	3.2752	Enriched in Tumor-sparse	Wilcoxon	0.000372767448425294
ETS2	0.0334155	-0.177309	0.16618	0.77942	ns	T Test	0.0628978660782761	0.00183583	-0.239595	0.0118808	1.92515	Enriched in Tumor-sparse	T Test	0.0628978660782761
FCER1G	0.186582	-0.16233	0.475253	0.323075	ns	T Test	0.00122738137182284	0.000626368	-0.242024	0.00459543	2.33767	Enriched in Tumor-sparse	T Test	0.00122738137182284
FGFR1	0.105575	-0.165322	0.348806	0.457416	ns	T Test	0.00406614528236718	0.00454971	-0.148133	0.0242542	1.61521	Enriched in Tumor-sparse	T Test	0.00406614528236718
FLT3	0.148923	-0.126983	0.428722	0.367824	ns	T Test	0.000407839248134899	0.00131298	-0.214513	0.00872575	2.0592	Enriched in Tumor-sparse	T Test	0.000407839248134899
FOS	0.293845	-0.189035	0.612351	0.212999	ns	Wilcoxon	0.017870306968689	0.00494272	-0.267376	0.0261611	1.58234	Enriched in Tumor-sparse	Wilcoxon	0.017870306968689
FOXP3	0.621051	-0.0551608	0.835889	0.0778515	ns	T Test	0.0403395343571082	0.00389692	-0.239821	0.0212325	1.673	Enriched in Tumor-sparse	T Test	0.0403395343571082
GATA3	0.244186	-0.115941	0.55334	0.257008	ns	T Test	2.01456966574322e-06	1.81115e-07	-0.365246	2.94959e-06	5.53024	Enriched in Tumor-sparse	T Test	2.01456966574322e-06
GBP4	0.184786	-0.117974	0.47216	0.325911	ns	T Test	0.00711263816657257	0.0101784	-0.163373	0.0465567	1.33202	Enriched in Tumor-sparse	T Test	0.00711263816657257
HSPB1	0.0236736	-0.155898	0.133464	0.874635	ns	Wilcoxon	0.0604270696640016	0.00706825	-0.136013	0.0344577	1.46271	Enriched in Tumor-sparse	Wilcoxon	0.0604270696640016
ICAM2	0.0363422	-0.142504	0.175685	0.755265	ns	T Test	0.00133541154606879	0.00167834	-0.167778	0.0110057	1.95838	Enriched in Tumor-sparse	T Test	0.00133541154606879
ICOS	0.0265652	-0.18863	0.143296	0.843764	ns	Wilcoxon	0.00589764118194581	5.40084e-07	-0.344851	7.6229e-06	5.11788	Enriched in Tumor-sparse	Wilcoxon	0.00589764118194581
IFNAR2	0.207398	-0.100411	0.506365	0.295536	ns	T Test	0.0207691267429549	0.0041802	-0.137667	0.0226097	1.6457	Enriched in Tumor-sparse	T Test	0.0207691267429549
IL10RA	0.904771	0.00855754	0.964406	0.0157401	ns	T Test	0.0355530484548857	0.00538184	-0.163024	0.0278877	1.55459	Enriched in Tumor-sparse	T Test	0.0355530484548857
IL18R1	0.194523	-0.101095	0.487335	0.312172	ns	T Test	0.0100286673627541	0.000345104	-0.220269	0.00273499	2.56304	Enriched in Tumor-sparse	T Test	0.0100286673627541
IL18RAP	0.30438	-0.0988872	0.622566	0.205815	ns	T Test	0.00315496571385695	0.00232709	-0.201184	0.0143102	1.84436	Enriched in Tumor-sparse	T Test	0.00315496571385695
LAMP3	0.0395469	-0.318132	0.18547	0.731726	ns	T Test	0.0352953577615409	0.00775141	-0.29229	0.0370567	1.43113	Enriched in Tumor-sparse	T Test	0.0352953577615409
LCP1	0.0390619	-0.119035	0.184362	0.734328	ns	T Test	0.0241822463065496	0.00210432	-0.150069	0.0132144	1.87895	Enriched in Tumor-sparse	T Test	0.0241822463065496
LY9	0.0352511	-0.174411	0.172987	0.761987	ns	T Test	0.00406889323482766	0.00283261	-0.19259	0.0166584	1.77837	Enriched in Tumor-sparse	T Test	0.00406889323482766
MAF	0.227427	-0.125907	0.536698	0.27027	ns	T Test	0.032633607351436	0.00444568	-0.173264	0.0237852	1.62369	Enriched in Tumor-sparse	T Test	0.032633607351436
MAGEC2	0.715702	0.038547	0.879682	0.0556743	ns	Wilcoxon	0.00651609897613526	0.000896576	-0.255764	0.00629728	2.20085	Enriched in Tumor-sparse	Wilcoxon	0.00651609897613526
MAP3K5	0.210466	-0.0768937	0.512168	0.290588	ns	T Test	0.0117000586546113	0.00623343	-0.135062	0.0312093	1.50572	Enriched in Tumor-sparse	T Test	0.0117000586546113
MAPK14	0.775124	-0.0158506	0.907685	0.042065	ns	T Test	0.00904496823931888	0.0047554	-0.13737	0.0252599	1.59757	Enriched in Tumor-sparse	T Test	0.00904496823931888
MCL1	0.00835544	-0.173459	0.0619138	1.20821	ns	T Test	0.0779146533545706	0.0106198	-0.102231	0.0478581	1.32004	Enriched in Tumor-sparse	T Test	0.0779146533545706
MFNG	0.014067	-0.188506	0.0918385	1.03698	ns	T Test	0.000734454836619357	7.01771e-05	-0.20196	0.000654103	3.18435	Enriched in Tumor-sparse	T Test	0.000734454836619357
MICA	0.626574	-0.0451948	0.837218	0.0771614	ns	Wilcoxon	0.00957572460174562	0.00353459	-0.177267	0.0196927	1.70569	Enriched in Tumor-sparse	Wilcoxon	0.00957572460174562
MLLT3	0.530537	-0.0521654	0.785081	0.105086	ns	T Test	0.000754425361910092	0.00224557	-0.216874	0.0138954	1.85713	Enriched in Tumor-sparse	T Test	0.000754425361910092
NLRC5	0.0477163	-0.142411	0.209218	0.679402	ns	T Test	0.000399040848480501	0.000124209	-0.195215	0.00108922	2.96289	Enriched in Tumor-sparse	T Test	0.000399040848480501
PDK1	0.101395	-0.159875	0.340741	0.467575	ns	T Test	0.000174070443118749	0.0021191	-0.215038	0.0132511	1.87775	Enriched in Tumor-sparse	T Test	0.000174070443118749
PIK3R1	0.0890491	-0.141977	0.308343	0.510966	ns	T Test	0.00204417120289775	0.000118778	-0.255394	0.00105406	2.97713	Enriched in Tumor-sparse	T Test	0.00204417120289775
PIK3R5	0.039317	-0.16431	0.184977	0.732882	ns	T Test	0.0117707362060625	0.0019705	-0.171792	0.0124799	1.90379	Enriched in Tumor-sparse	T Test	0.0117707362060625
PNMA1	0.0610399	-0.157722	0.245818	0.609386	ns	T Test	0.0126607252444202	0.0112313	-0.142502	0.0499843	1.30117	Enriched in Tumor-sparse	T Test	0.0126607252444202
PRKCA	0.285946	-0.0697025	0.602804	0.219824	ns	T Test	0.00340386504918255	0.00427051	-0.173865	0.0230142	1.638	Enriched in Tumor-sparse	T Test	0.00340386504918255
PTGER4	0.0297252	-0.166624	0.15868	0.799478	ns	T Test	0.000592107503889343	4.45876e-05	-0.242378	0.000440526	3.35603	Enriched in Tumor-sparse	T Test	0.000592107503889343
PTPRC	0.183146	-0.0764202	0.470903	0.327069	ns	T Test	0.0136196014360729	0.000834608	-0.0994317	0.00600432	2.22154	Enriched in Tumor-sparse	T Test	0.0136196014360729
RIN1	0.023685	-0.181773	0.133464	0.874635	ns	T Test	0.120140876727312	0.0103348	-0.195888	0.0470435	1.3275	Enriched in Tumor-sparse	T Test	0.120140876727312
RORC	0.319687	-0.077178	0.634504	0.197566	ns	T Test	0.00795733887106754	0.0106287	-0.160273	0.0478581	1.32004	Enriched in Tumor-sparse	T Test	0.00795733887106754
RPL7A	0.00980024	-0.153301	0.0705047	1.15178	ns	T Test	0.0499432150243977	0.00275819	-0.108831	0.0164534	1.78374	Enriched in Tumor-sparse	T Test	0.0499432150243977
RPS27A	0.0100077	-0.182801	0.0713045	1.14688	ns	T Test	0.00252721665137771	5.27578e-05	-0.153506	0.000511026	3.29156	Enriched in Tumor-sparse	T Test	0.00252721665137771
SBNO2	0.0731199	-0.175368	0.272271	0.564999	ns	Wilcoxon	0.012604832649231	0.00546457	-0.17225	0.0281197	1.55099	Enriched in Tumor-sparse	Wilcoxon	0.012604832649231
SELPLG	0.0326472	-0.211262	0.163882	0.78547	ns	T Test	0.0230032966501483	0.00529753	-0.19681	0.0276263	1.55868	Enriched in Tumor-sparse	T Test	0.0230032966501483
SEMG1	0.650011	-0.0274305	0.847134	0.0720479	ns	T Test	0.0827600464617739	0.00633759	-0.178292	0.0315178	1.50144	Enriched in Tumor-sparse	T Test	0.0827600464617739
SERINC5	0.00757669	-0.203408	0.0575829	1.23971	ns	T Test	0.00259895371618762	2.93714e-05	-0.317471	0.000296112	3.52854	Enriched in Tumor-sparse	T Test	0.00259895371618762
SH2D1A	0.249262	-0.104636	0.558016	0.253353	ns	T Test	0.0137577764233734	0.00192972	-0.211653	0.012274	1.91101	Enriched in Tumor-sparse	T Test	0.0137577764233734
SHC1	0.702311	-0.0290866	0.875875	0.0575578	ns	T Test	0.0201283108519374	0.00929438	-0.129181	0.0430446	1.36608	Enriched in Tumor-sparse	T Test	0.0201283108519374
SOCS3	0.767741	-0.0438635	0.903009	0.0443079	ns	T Test	0.00379081878206239	0.00090682	-0.327281	0.00631797	2.19942	Enriched in Tumor-sparse	T Test	0.00379081878206239
SPN	0.0111759	-0.226012	0.0766791	1.11532	ns	T Test	0.000138563510779282	2.62167e-07	-0.272337	4.04721e-06	5.39284	Enriched in Tumor-sparse	T Test	0.000138563510779282
STAT5B	0.00891263	-0.212913	0.0653887	1.1845	ns	T Test	0.00154160951876851	7.1013e-06	-0.251475	7.97282e-05	4.09839	Enriched in Tumor-sparse	T Test	0.00154160951876851
TECR	0.266714	-0.0797852	0.577881	0.238162	ns	T Test	3.80076540362278e-05	5.58397e-06	-0.198041	6.46519e-05	4.18942	Enriched in Tumor-sparse	T Test	3.80076540362278e-05
TGFB1	0.65515	0.0311022	0.851448	0.0698416	ns	Wilcoxon	0.0150449275970459	0.00108583	-0.176001	0.00741567	2.12985	Enriched in Tumor-sparse	Wilcoxon	0.0150449275970459
THBD	0.513185	-0.0692006	0.771339	0.112755	ns	T Test	0.0957335973848622	0.00331511	-0.197095	0.0185396	1.7319	Enriched in Tumor-sparse	T Test	0.0957335973848622
THEM4	0.0318909	-0.16892	0.163514	0.786445	ns	T Test	0.0213761434688698	0.00562235	-0.205996	0.0288316	1.54013	Enriched in Tumor-sparse	T Test	0.0213761434688698
TIAM1	0.067272	-0.20393	0.261672	0.582242	ns	T Test	2.3940652114612e-05	2.1396e-05	-0.303405	0.000218682	3.66019	Enriched in Tumor-sparse	T Test	2.3940652114612e-05
TIGIT	0.183887	-0.142267	0.470903	0.327069	ns	T Test	0.0012296142326101	0.000481123	-0.258704	0.00361941	2.44136	Enriched in Tumor-sparse	T Test	0.0012296142326101
TNC	0.0403219	-0.222461	0.187326	0.727402	ns	T Test	0.0203700455800724	0.000620597	-0.258416	0.00457574	2.33954	Enriched in Tumor-sparse	T Test	0.0203700455800724
TNFRSF14	0.589683	-0.0393016	0.818741	0.0868535	ns	Wilcoxon	0.0456796884536744	0.00379593	-0.156965	0.0207586	1.6828	Enriched in Tumor-sparse	Wilcoxon	0.0456796884536744
TNFRSF1A	0.012572	-0.197306	0.0848694	1.07125	ns	T Test	6.29803233727462e-05	4.70459e-06	-0.289996	5.48992e-05	4.26043	Enriched in Tumor-sparse	T Test	6.29803233727462e-05
TNFRSF4	0.687084	0.0384602	0.873293	0.0588403	ns	T Test	0.0250698487413398	0.00367201	-0.194213	0.0203057	1.69238	Enriched in Tumor-sparse	T Test	0.0250698487413398
TNFSF10	0.658873	-0.0411881	0.855035	0.0680159	ns	Wilcoxon	0.00718903541564942	0.00225026	-0.200784	0.0138954	1.85713	Enriched in Tumor-sparse	Wilcoxon	0.00718903541564942
TNFSF13B	0.29013	-0.0918152	0.608453	0.215773	ns	T Test	0.0086434134616869	0.000258172	-0.303598	0.00211387	2.67492	Enriched in Tumor-sparse	T Test	0.0086434134616869
TNFSF8	0.146437	-0.11641	0.424695	0.371923	ns	T Test	0.000888633021009069	0.000263016	-0.224907	0.0021417	2.66924	Enriched in Tumor-sparse	T Test	0.000888633021009069
USP9Y	0.117899	-0.156484	0.375755	0.425096	ns	T Test	0.0170591005012291	0.00531275	-0.15314	0.0276263	1.55868	Enriched in Tumor-sparse	T Test	0.0170591005012291
VSIR	0.0301141	-0.226575	0.159961	0.795986	ns	Wilcoxon	0.000278115272521973	1.10088e-06	-0.389107	1.49679e-05	4.82484	Enriched in Tumor-sparse	Wilcoxon	0.000278115272521973
ALCAM	0.00534725	0.247152	0.0437825	1.3587	Enriched in Tumor-rich	Wilcoxon	0.0456796884536744	0.0311661	0.148503	0.11576	0.936442	ns	Wilcoxon	0.0456796884536744
ARID1B	0.00443987	0.188503	0.0379103	1.42124	Enriched in Tumor-rich	T Test	0.277055921353035	0.465069	0.0476377	0.727805	0.137985	ns	T Test	0.277055921353035
AURKB	0.00303013	0.281553	0.028972	1.53802	Enriched in Tumor-rich	T Test	0.814164987391825	0.99954	-3.63074e-05	0.999824	7.65859e-05	ns	T Test	0.814164987391825
CD180	4.58669e-05	0.3143	0.000935067	3.02916	Enriched in Tumor-rich	Wilcoxon	0.00390064716339112	0.015883	0.185915	0.0657503	1.1821	ns	Wilcoxon	0.00390064716339112
CLCF1	0.00340061	0.26863	0.0311093	1.50711	Enriched in Tumor-rich	T Test	0.0642335051978276	0.0426934	0.122799	0.144127	0.841256	ns	T Test	0.0642335051978276
CREBBP	0.00358031	0.221904	0.0325523	1.48742	Enriched in Tumor-rich	Wilcoxon	0.330505132675171	0.805176	0.0134718	0.918143	0.0370898	ns	Wilcoxon	0.330505132675171
ENTPD1	0.000424741	0.304021	0.00582839	2.23445	Enriched in Tumor-rich	T Test	0.0972177566979524	0.207866	0.0851585	0.453693	0.343238	ns	T Test	0.0972177566979524
FAAP24	0.00605546	0.204823	0.0472326	1.32576	Enriched in Tumor-rich	T Test	0.996242626578044	0.919765	0.00640314	0.968793	0.0137691	ns	T Test	0.996242626578044
FUT8	0.00118876	0.185649	0.0130235	1.88527	Enriched in Tumor-rich	T Test	0.139187291205157	0.334454	0.069316	0.606531	0.217147	ns	T Test	0.139187291205157
FZD8	0.00464047	0.255105	0.039148	1.40729	Enriched in Tumor-rich	T Test	0.0714083085860795	0.0469709	0.14293	0.155729	0.80763	ns	T Test	0.0714083085860795
GPR160	0.00251308	0.249087	0.0246648	1.60792	Enriched in Tumor-rich	T Test	0.292257761520944	0.170259	0.0820375	0.393027	0.405577	ns	T Test	0.292257761520944
H3C2	0.000206499	0.725738	0.00322138	2.49196	Enriched in Tumor-rich	T Test	0.0523865238478293	0.0161462	0.307769	0.0664686	1.17738	ns	T Test	0.0523865238478293
ITGB7	0.00589742	0.17779	0.0469892	1.328	Enriched in Tumor-rich	T Test	0.870014729656613	0.931257	0.00467877	0.97445	0.0112404	ns	T Test	0.870014729656613
KLRK1	0.00445101	0.333953	0.0379103	1.42124	Enriched in Tumor-rich	Wilcoxon	0.422341465950013	0.166969	0.0945078	0.390249	0.408659	ns	Wilcoxon	0.422341465950013
NCF4	0.000251398	0.324285	0.00388096	2.41106	Enriched in Tumor-rich	T Test	0.0848712264354488	0.0388701	0.134556	0.13683	0.863819	ns	T Test	0.0848712264354488
PDGFA	0.00162405	0.246922	0.0170698	1.76777	Enriched in Tumor-rich	T Test	0.23127317165642	0.803815	-0.017468	0.918143	0.0370898	ns	T Test	0.23127317165642
PRKCB	0.000515305	0.33816	0.00658347	2.18155	Enriched in Tumor-rich	Wilcoxon	0.00718903541564942	0.0134215	0.161678	0.0569932	1.24418	ns	Wilcoxon	0.00718903541564942
RFC3	0.00639806	0.216152	0.0496436	1.30414	Enriched in Tumor-rich	T Test	0.0221214475545445	0.0232692	0.145348	0.0912298	1.03986	ns	T Test	0.0221214475545445
SFRP4	0.00240482	0.264054	0.0239191	1.62126	Enriched in Tumor-rich	Wilcoxon	0.490798592567444	0.342997	-0.0597814	0.6115	0.213604	ns	Wilcoxon	0.490798592567444
SMAD3	0.00311504	0.235925	0.0294044	1.53159	Enriched in Tumor-rich	T Test	0.205741714533911	0.0141768	0.165299	0.0596102	1.22468	ns	T Test	0.205741714533911
APOL6	0.00437222	-0.231132	0.0376723	1.42398	Enriched in Tumor-sparse	T Test	0.100381474842519	0.0274974	-0.174239	0.105839	0.975354	ns	T Test	0.100381474842519
CD207	0.00331605	-0.249363	0.0307149	1.51265	Enriched in Tumor-sparse	Wilcoxon	0.663443565368653	0.408783	-0.0532186	0.674857	0.170788	ns	Wilcoxon	0.663443565368653
CDKN1B	0.00512907	-0.198068	0.0425079	1.37153	Enriched in Tumor-sparse	T Test	0.0219433561074844	0.0134117	-0.141026	0.0569932	1.24418	ns	T Test	0.0219433561074844
FLNA	0.000430705	-0.28028	0.005856	2.2324	Enriched in Tumor-sparse	T Test	0.05144924978586	0.0119587	-0.131801	0.0524345	1.28038	ns	T Test	0.05144924978586
GNLY	0.00199375	-0.395339	0.0203775	1.69085	Enriched in Tumor-sparse	Wilcoxon	0.0211271047592163	0.0425493	-0.211202	0.144105	0.841321	ns	Wilcoxon	0.0211271047592163
GPSM3	0.000302767	-0.214187	0.00444259	2.35236	Enriched in Tumor-sparse	T Test	0.0205528809395721	0.0315448	-0.145832	0.116292	0.93445	ns	T Test	0.0205528809395721
IL1R1	0.000912592	-0.263045	0.0104842	1.97946	Enriched in Tumor-sparse	T Test	0.325458849564269	0.220779	-0.0798593	0.469432	0.328427	ns	T Test	0.325458849564269
ITGAX	0.00594491	-0.350186	0.0471142	1.32685	Enriched in Tumor-sparse	T Test	0.669608237870061	0.838467	0.0187849	0.932537	0.030334	ns	T Test	0.669608237870061
KLRG1	0.00226062	-0.248841	0.0227907	1.64224	Enriched in Tumor-sparse	T Test	0.173193086150878	0.18853	-0.0930369	0.422056	0.37463	ns	T Test	0.173193086150878
LTBR	0.000991179	-0.261313	0.0111178	1.95398	Enriched in Tumor-sparse	Wilcoxon	0.218218922615052	0.0602213	-0.126511	0.181398	0.741367	ns	Wilcoxon	0.218218922615052
MAGEA1	0.000897561	-0.231876	0.0103921	1.9833	Enriched in Tumor-sparse	T Test	0.968315226843375	0.877857	-0.00807983	0.948931	0.0227654	ns	T Test	0.968315226843375
MAVS	0.00301741	-0.240574	0.028972	1.53802	Enriched in Tumor-sparse	T Test	0.132715743027538	0.0741024	-0.095259	0.212197	0.673261	ns	T Test	0.132715743027538
MS4A6A	0.00475723	-0.29504	0.0398317	1.39977	Enriched in Tumor-sparse	T Test	0.354229752377052	0.0219418	-0.193259	0.0864833	1.06307	ns	T Test	0.354229752377052
NDUFB8	6.52014e-05	-0.206744	0.00125492	2.90139	Enriched in Tumor-sparse	T Test	0.108371064962463	0.207605	-0.0657956	0.453693	0.343238	ns	T Test	0.108371064962463
SFXN1	0.00049898	-0.283652	0.00643034	2.19177	Enriched in Tumor-sparse	T Test	0.00552778168155404	0.0124298	-0.143068	0.0541877	1.2661	ns	T Test	0.00552778168155404
STAT3	0.00175867	-0.224433	0.0182262	1.7393	Enriched in Tumor-sparse	T Test	0.0157786582121846	0.0142389	-0.124663	0.0596102	1.22468	ns	T Test	0.0157786582121846
TBP	0.00586601	-0.220949	0.0469892	1.328	Enriched in Tumor-sparse	T Test	0.829704671897771	0.710475	-0.021663	0.872492	0.0592386	ns	T Test	0.829704671897771
A2M	0.921859	-0.0131844	0.971445	0.0125816	ns	T Test	0.237988182250965	0.22021	-0.101207	0.468896	0.328924	ns	T Test	0.237988182250965
ABCB1	0.362127	0.0622649	0.672037	0.172607	ns	T Test	0.8718052754946	0.959712	-0.00327981	0.983605	0.00717921	ns	T Test	0.8718052754946
ABCF1	0.160566	-0.077588	0.448132	0.348594	ns	Wilcoxon	0.768296360969544	0.50784	0.0334776	0.75735	0.120703	ns	Wilcoxon	0.768296360969544
ABL1	0.329898	0.0812601	0.644284	0.190923	ns	T Test	0.0144125412227328	0.034931	0.142526	0.12565	0.900838	ns	T Test	0.0144125412227328
ACOT12	0.148102	-0.107787	0.427851	0.368707	ns	T Test	0.37513884680349	0.219085	0.077627	0.46852	0.329272	ns	T Test	0.37513884680349
ACSF3	0.370307	0.0655686	0.674195	0.171215	ns	T Test	0.0192082467871204	0.0210055	0.138736	0.0832358	1.07969	ns	T Test	0.0192082467871204
ACTB	0.558295	0.0331339	0.797175	0.0984463	ns	T Test	0.928592124331013	0.608698	0.0188094	0.826847	0.0825747	ns	T Test	0.928592124331013
ACTR3B	0.791265	0.019524	0.917654	0.037321	ns	Wilcoxon	0.0950959920883181	0.0726854	0.130808	0.209695	0.678411	ns	Wilcoxon	0.0950959920883181
ACVR1B	0.852971	-0.0131076	0.944771	0.0246734	ns	T Test	0.523395861111433	0.458715	0.040428	0.722439	0.141199	ns	T Test	0.523395861111433
ACVR1C	0.105269	-0.126319	0.348806	0.457416	ns	T Test	0.698715795371067	0.756606	-0.0199707	0.895599	0.0478865	ns	T Test	0.698715795371067
ACY1	0.692168	0.0326979	0.873545	0.0587147	ns	T Test	0.334434085566089	0.565559	0.0333957	0.801299	0.0962054	ns	T Test	0.334434085566089
ADA	0.0593631	-0.159744	0.240372	0.619116	ns	T Test	0.125142769539064	0.235458	0.0619756	0.488723	0.310937	ns	T Test	0.125142769539064
ADAM12	0.480251	-0.0573672	0.746833	0.126777	ns	Wilcoxon	0.899570107460022	0.626242	-0.0289796	0.829677	0.0810908	ns	Wilcoxon	0.899570107460022
ADGRE1	0.866399	-0.0152209	0.950911	0.0218601	ns	Wilcoxon	0.603311419487	0.58322	-0.0388466	0.8093	0.0918905	ns	Wilcoxon	0.603311419487
ADH6	0.710596	-0.0301627	0.878318	0.0563482	ns	T Test	0.337122774864565	0.509569	-0.043396	0.75735	0.120703	ns	T Test	0.337122774864565
ADM	0.596517	0.047485	0.822114	0.0850679	ns	T Test	0.588742726330805	0.481752	0.0432197	0.740619	0.130405	ns	T Test	0.588742726330805
AIRE	0.39474	-0.0817151	0.688822	0.161893	ns	T Test	0.0480586619584113	0.0407281	-0.118467	0.140693	0.851726	ns	T Test	0.0480586619584113
AKAP1	0.374204	0.0586072	0.677446	0.169125	ns	T Test	0.176930636137826	0.38579	-0.0530975	0.650923	0.186471	ns	T Test	0.176930636137826
AKT1	0.133019	0.10188	0.399252	0.398753	ns	T Test	0.695749219369678	0.872641	-0.00815478	0.946745	0.0237669	ns	T Test	0.695749219369678
AKT2	0.0809559	0.116117	0.289799	0.537904	ns	T Test	0.072582841388279	0.0712762	0.0978862	0.206715	0.684628	ns	T Test	0.072582841388279
ALDOA	0.462769	-0.0537287	0.739128	0.13128	ns	T Test	0.14438916344569	0.173482	-0.0669053	0.398605	0.399458	ns	T Test	0.14438916344569
ALDOC	0.879668	0.0120888	0.951824	0.0214434	ns	T Test	0.111337268340018	0.123022	-0.0826952	0.314886	0.501846	ns	T Test	0.111337268340018
ALK	0.826541	-0.0176069	0.931164	0.0309736	ns	T Test	0.313241226283831	0.839837	-0.0132841	0.932537	0.030334	ns	T Test	0.313241226283831
ALKBH2	0.462221	-0.0522352	0.739128	0.13128	ns	T Test	0.642434310445446	0.857488	0.0107823	0.940635	0.026579	ns	T Test	0.642434310445446
ALKBH3	0.130737	-0.130875	0.39622	0.402064	ns	Wilcoxon	0.0691016912460329	0.132262	-0.101257	0.331442	0.479593	ns	Wilcoxon	0.0691016912460329
AMBP	0.497566	0.0558836	0.759779	0.119313	ns	T Test	0.225157154539969	0.288472	-0.065286	0.555004	0.255704	ns	T Test	0.225157154539969
AMH	0.0323456	0.154944	0.163882	0.78547	ns	T Test	0.614311765184363	0.38491	0.0528906	0.650923	0.186471	ns	T Test	0.614311765184363
ANGPT2	0.0114643	-0.186337	0.0782954	1.10626	ns	Wilcoxon	0.264342904090882	0.323279	0.0673222	0.598874	0.222665	ns	Wilcoxon	0.264342904090882
ANGPTL4	0.758114	-0.0220243	0.899209	0.0461395	ns	T Test	0.155892791205195	0.332701	-0.0641998	0.604985	0.218255	ns	T Test	0.155892791205195
ANKRD28	0.0671179	0.151184	0.261672	0.582242	ns	T Test	0.40567781235819	0.646562	0.0257697	0.835007	0.07831	ns	T Test	0.40567781235819
ANLN	0.0538808	0.177235	0.226851	0.64426	ns	T Test	0.961644988420359	0.907792	0.00747633	0.961795	0.0169176	ns	T Test	0.961644988420359
ANP32B	0.364091	-0.0663051	0.672037	0.172607	ns	T Test	0.0420461888868634	0.0239554	-0.0994244	0.093426	1.02953	ns	T Test	0.0420461888868634
APC	0.622807	0.0421024	0.836261	0.0776583	ns	T Test	0.785145582776859	0.664568	-0.0281891	0.843251	0.0740429	ns	T Test	0.785145582776859
APH1B	0.706462	0.0270789	0.876454	0.0572706	ns	Wilcoxon	0.966447234153748	0.755286	0.0187971	0.894751	0.0482977	ns	Wilcoxon	0.966447234153748
API5	0.444132	0.0621478	0.728908	0.137327	ns	T Test	0.842072970779447	0.13739	0.0640933	0.339835	0.468732	ns	T Test	0.842072970779447
APOA1	0.419626	0.0575103	0.705886	0.151265	ns	Wilcoxon	0.422341465950013	0.534979	0.0416559	0.773689	0.111434	ns	Wilcoxon	0.422341465950013
APOA2	0.322405	0.0770733	0.637883	0.195259	ns	T Test	0.791142279786903	0.369557	-0.0582995	0.636605	0.19613	ns	T Test	0.791142279786903
APOA4	0.50073	-0.0506191	0.759779	0.119313	ns	T Test	0.438837391441153	0.259804	0.0662272	0.518494	0.285256	ns	T Test	0.438837391441153
APOB	0.350665	0.0952122	0.657659	0.181999	ns	Wilcoxon	0.603311419487	0.470863	-0.0519523	0.731608	0.135722	ns	Wilcoxon	0.603311419487
APOC2	0.407132	0.0714775	0.693529	0.158935	ns	T Test	0.0343666225931586	0.0189668	0.143987	0.0765908	1.11582	ns	T Test	0.0343666225931586
APOC3	0.851241	-0.0142334	0.944266	0.0249057	ns	T Test	0.811278108082681	0.614743	0.0385138	0.829677	0.0810908	ns	T Test	0.811278108082681
APP	0.142935	0.141087	0.41897	0.377817	ns	T Test	0.152766185457116	0.0837136	0.108789	0.231817	0.634854	ns	T Test	0.152766185457116
AQP9	0.693767	-0.0276311	0.873545	0.0587147	ns	Wilcoxon	0.0893732309341432	0.330511	-0.0506122	0.604953	0.218278	ns	Wilcoxon	0.0893732309341432
AREG	0.0659786	-0.146872	0.260054	0.584937	ns	T Test	0.0888035771490454	0.0545062	-0.132115	0.17114	0.766648	ns	T Test	0.0888035771490454
ARG1	0.0421438	-0.174941	0.19091	0.71917	ns	T Test	0.984914729814241	0.676897	0.0292088	0.850137	0.070511	ns	T Test	0.984914729814241
ARG2	0.619068	0.0397429	0.835573	0.0780157	ns	T Test	0.333987118425309	0.177642	0.0782113	0.405649	0.39185	ns	T Test	0.333987118425309
ARID1A	0.347157	0.0595526	0.654564	0.184048	ns	T Test	0.122520892333197	0.124964	0.0845432	0.317655	0.498044	ns	T Test	0.122520892333197
ARID2	0.532015	-0.0418369	0.786088	0.104529	ns	Wilcoxon	0.725740790367127	0.536546	-0.0311989	0.775011	0.110692	ns	Wilcoxon	0.725740790367127
ARMH3	0.639887	0.0314954	0.840445	0.0754908	ns	T Test	0.0861750353382151	0.0906769	0.0893804	0.246123	0.608848	ns	T Test	0.0861750353382151
ARNT	0.0832118	0.132131	0.29475	0.530546	ns	T Test	0.263917600788507	0.65327	-0.0211849	0.83605	0.0777675	ns	T Test	0.263917600788507
ARNT2	0.10464	-0.147575	0.348806	0.457416	ns	T Test	0.334930846502321	0.409895	0.0494748	0.674857	0.170788	ns	T Test	0.334930846502321
ASCL1	0.055579	0.161743	0.231371	0.635691	ns	T Test	0.241997646974734	0.11641	0.118074	0.303198	0.518273	ns	T Test	0.241997646974734
ASL	0.149271	0.12715	0.428722	0.367824	ns	Wilcoxon	0.0691016912460329	0.0553787	0.107971	0.172678	0.762762	ns	Wilcoxon	0.0691016912460329
ASNS	0.884935	-0.00885481	0.954494	0.020227	ns	T Test	0.642295062295321	0.616654	-0.0288019	0.829677	0.0810908	ns	T Test	0.642295062295321
ASPA	0.881847	0.0111276	0.953244	0.0207959	ns	T Test	0.309354057822474	0.200904	-0.0837129	0.443725	0.352886	ns	T Test	0.309354057822474
ASXL1	0.329656	-0.168927	0.644284	0.190923	ns	Wilcoxon	0.966447234153748	0.79926	-0.0400202	0.91703	0.0376163	ns	Wilcoxon	0.966447234153748
ATF1	0.539523	-0.042669	0.788146	0.103393	ns	T Test	0.740350918909314	0.291577	0.0604789	0.559738	0.252015	ns	T Test	0.740350918909314
ATF2	0.0591943	-0.137803	0.240372	0.619116	ns	T Test	0.617263508452588	0.567504	-0.0314153	0.802194	0.0957205	ns	T Test	0.617263508452588
ATG10	0.402495	-0.0647441	0.691191	0.160402	ns	T Test	0.972039765353114	0.821393	0.0118205	0.928524	0.032207	ns	T Test	0.972039765353114
ATG12	0.305875	-0.0997649	0.622566	0.205815	ns	T Test	0.762971902723073	0.696252	-0.021406	0.863469	0.0637531	ns	T Test	0.762971902723073
ATG16L1	0.887547	0.0119097	0.955349	0.0198377	ns	Wilcoxon	0.012604832649231	0.0364386	-0.121932	0.130125	0.885638	ns	Wilcoxon	0.012604832649231
ATG5	0.800215	-0.0195776	0.921036	0.0357234	ns	T Test	0.754435949065515	0.804399	0.0138661	0.918143	0.0370898	ns	T Test	0.754435949065515
ATG7	0.343289	-0.0598289	0.650581	0.186699	ns	T Test	0.151491349523431	0.0628113	0.109142	0.188053	0.725719	ns	T Test	0.151491349523431
ATOX1	0.744647	0.0259551	0.894175	0.0485776	ns	T Test	0.428305817567213	0.534309	-0.0371292	0.773689	0.111434	ns	T Test	0.428305817567213
ATP11C	0.693208	-0.0254832	0.873545	0.0587147	ns	T Test	0.568660900914189	0.802139	-0.0142442	0.91797	0.0371717	ns	T Test	0.568660900914189
ATP2A2	0.739375	-0.0216215	0.893763	0.0487778	ns	T Test	0.0957829582089072	0.102689	0.0935905	0.271997	0.565435	ns	T Test	0.0957829582089072
ATP5F1D	0.367761	-0.0561753	0.672037	0.172607	ns	T Test	0.0547754875826292	0.0471505	-0.102062	0.155784	0.807477	ns	T Test	0.0547754875826292
ATP5ME	0.338718	0.0506433	0.650581	0.186699	ns	Wilcoxon	0.545669555664063	0.236431	0.0515869	0.488942	0.310743	ns	Wilcoxon	0.545669555664063
ATR	0.293567	0.0728984	0.612351	0.212999	ns	Wilcoxon	0.344876766204834	0.282787	0.0493064	0.552161	0.257934	ns	Wilcoxon	0.344876766204834
ATRX	0.753815	0.0248741	0.898033	0.0467076	ns	T Test	0.317373010801693	0.582045	0.0256019	0.809185	0.0919524	ns	T Test	0.317373010801693
AXIN1	0.346646	-0.0605445	0.654432	0.184135	ns	Wilcoxon	0.135528087615967	0.209111	-0.0806822	0.4551	0.341893	ns	Wilcoxon	0.135528087615967
AXL	0.0686488	-0.144626	0.264463	0.577635	ns	T Test	0.350577016757357	0.186421	-0.100798	0.417967	0.378858	ns	T Test	0.350577016757357
BAD	0.703747	-0.0338693	0.876431	0.0572824	ns	T Test	0.89227831597023	0.833086	0.0135259	0.93225	0.0304677	ns	T Test	0.89227831597023
BAG1	0.217311	-0.0928106	0.526234	0.278821	ns	T Test	0.479994796648087	0.25069	-0.0795148	0.508921	0.29335	ns	T Test	0.479994796648087
BAGE	0.664596	-0.0440165	0.856152	0.0674491	ns	T Test	0.0532655903474283	0.0362165	-0.157967	0.129645	0.887246	ns	T Test	0.0532655903474283
BAIAP3	0.289591	0.121012	0.608453	0.215773	ns	T Test	0.199476348428913	0.0252802	0.146342	0.0980767	1.00843	ns	T Test	0.199476348428913
BAMBI	0.0910159	0.13447	0.313687	0.503503	ns	Wilcoxon	0.218218922615052	0.23965	-0.088697	0.491672	0.308324	ns	Wilcoxon	0.218218922615052
BAP1	0.263273	0.0693697	0.576775	0.238994	ns	T Test	0.213497675335499	0.0927051	0.0896825	0.250963	0.600389	ns	T Test	0.213497675335499
BATF	0.292681	-0.120333	0.612351	0.212999	ns	T Test	0.457257681643902	0.463766	-0.057425	0.726535	0.138744	ns	T Test	0.457257681643902
BATF3	0.467371	-0.0509301	0.739128	0.13128	ns	Wilcoxon	0.855335712432862	0.951044	0.00367288	0.980319	0.00863258	ns	Wilcoxon	0.855335712432862
BAX	0.070704	0.129544	0.265948	0.575204	ns	Wilcoxon	0.0105078220367432	0.0185632	0.121585	0.0753716	1.12279	ns	Wilcoxon	0.0105078220367432
BBC3	0.730731	0.0263338	0.887659	0.0517538	ns	T Test	0.357201445061693	0.443562	-0.045407	0.703116	0.152973	ns	T Test	0.357201445061693
BBS1	0.235686	0.10701	0.544574	0.263943	ns	Wilcoxon	0.229189634323121	0.31705	-0.0566809	0.59103	0.228391	ns	Wilcoxon	0.229189634323121
BCAT1	0.631784	0.0454236	0.84039	0.0755191	ns	T Test	0.247288610365006	0.131478	-0.110179	0.330256	0.481149	ns	T Test	0.247288610365006
BCL10	0.971429	-0.00326488	0.990008	0.00436148	ns	T Test	0.155453567476174	0.320512	0.064534	0.595236	0.225311	ns	T Test	0.155453567476174
BCL2A1	0.695574	0.0352448	0.874335	0.0583222	ns	Wilcoxon	0.302899241447449	0.153015	0.0994075	0.366347	0.436108	ns	Wilcoxon	0.302899241447449
BCL2L1	0.112801	0.110221	0.365002	0.437705	ns	T Test	0.17661711709404	0.437341	0.0435773	0.699021	0.15551	ns	T Test	0.17661711709404
BCL6	0.424322	0.0656471	0.709757	0.14889	ns	T Test	0.816257188755232	0.788376	0.0157493	0.910657	0.0406452	ns	T Test	0.816257188755232
BCL6B	0.875746	0.0124702	0.951824	0.0214434	ns	T Test	0.734402484966012	0.76951	-0.017317	0.901755	0.0449115	ns	T Test	0.734402484966012
BCOR	0.32821	0.0703878	0.644284	0.190923	ns	T Test	0.19523019410198	0.229233	0.066857	0.480515	0.318293	ns	T Test	0.19523019410198
BIRC5	0.378865	0.079868	0.678934	0.168172	ns	T Test	0.10750724691211	0.347027	0.0669646	0.61445	0.211513	ns	T Test	0.10750724691211
BLM	0.307329	0.0857815	0.622566	0.205815	ns	T Test	0.00954605471875553	0.0481587	0.125172	0.157901	0.801616	ns	T Test	0.00954605471875553
BLVRA	0.374378	-0.0937646	0.677446	0.169125	ns	T Test	0.03299889402392	0.103734	-0.111899	0.274035	0.562194	ns	T Test	0.03299889402392
BMI1	0.464059	0.091267	0.739128	0.13128	ns	T Test	0.999361335936797	0.904416	0.0131341	0.960133	0.0176688	ns	T Test	0.999361335936797
BMP4	0.922939	-0.0095699	0.971445	0.0125816	ns	T Test	0.332345835011085	0.169836	-0.09285	0.392664	0.405979	ns	T Test	0.332345835011085
BMP6	0.530243	-0.0507323	0.785081	0.105086	ns	Wilcoxon	0.944107174873352	0.839785	0.0141234	0.932537	0.030334	ns	Wilcoxon	0.944107174873352
BMP8A	0.163666	0.121364	0.45174	0.345111	ns	T Test	0.203255908819266	0.13799	0.0996348	0.340267	0.46818	ns	T Test	0.203255908819266
BNIP3L	0.693234	0.0344436	0.873545	0.0587147	ns	T Test	0.723028188914881	0.926209	0.00479006	0.972152	0.0122656	ns	T Test	0.723028188914881
BRCA1	0.0228516	0.188109	0.130509	0.884359	ns	T Test	0.12657687960818	0.0683347	0.133456	0.200539	0.697802	ns	T Test	0.12657687960818
BRD2	0.0297659	0.112314	0.15868	0.799478	ns	T Test	0.707076054306069	0.954521	0.00250804	0.980319	0.00863258	ns	T Test	0.707076054306069
BRD3	0.643312	0.040435	0.841239	0.0750806	ns	T Test	0.22162379400814	0.372472	-0.0570349	0.638479	0.194853	ns	T Test	0.22162379400814
BRD7	0.812006	0.020771	0.927113	0.0328673	ns	T Test	0.198196810803475	0.161805	-0.0939277	0.380628	0.419499	ns	T Test	0.198196810803475
BRIP1	0.193949	0.13928	0.487335	0.312172	ns	Wilcoxon	0.252249360084534	0.18372	0.0829255	0.413788	0.383222	ns	Wilcoxon	0.252249360084534
BST2	0.402243	0.082102	0.691191	0.160402	ns	T Test	0.468841998512821	0.670832	0.0225444	0.846759	0.0722402	ns	T Test	0.468841998512821
C1QBP	0.232803	0.0942456	0.542474	0.265621	ns	T Test	0.201626876874871	0.0581908	0.125093	0.177895	0.749835	ns	T Test	0.201626876874871
C1S	0.0763967	-0.204554	0.281587	0.550387	ns	T Test	0.243779253201019	0.135175	-0.113331	0.337255	0.472041	ns	T Test	0.243779253201019
C2	0.424191	-0.0751746	0.709757	0.14889	ns	T Test	0.205269308659015	0.490893	0.0479491	0.746924	0.126724	ns	T Test	0.205269308659015
C3	0.152624	-0.198645	0.432484	0.36403	ns	T Test	0.467726830740243	0.349844	-0.0863637	0.616326	0.210189	ns	T Test	0.467726830740243
C3AR1	0.319821	0.0817972	0.634504	0.197566	ns	T Test	0.553716014182935	0.543875	-0.0413726	0.779519	0.108173	ns	T Test	0.553716014182935
CACNA1C	0.83305	0.0171051	0.933382	0.0299407	ns	T Test	0.887822054640693	0.866491	-0.00988377	0.943527	0.0252458	ns	T Test	0.887822054640693
CACNA1E	0.709375	0.0304764	0.87754	0.0567329	ns	T Test	0.839478364458567	0.596668	0.037717	0.821555	0.0853631	ns	T Test	0.839478364458567
CACNA1G	0.126521	0.109433	0.389822	0.409134	ns	Wilcoxon	0.768296360969544	0.808318	-0.0127333	0.919244	0.0365693	ns	Wilcoxon	0.768296360969544
CACNA2D1	0.451107	0.0581391	0.730126	0.136602	ns	T Test	0.533561202095168	0.997612	0.000182973	0.999824	7.65859e-05	ns	T Test	0.533561202095168
CACNA2D3	0.890939	0.0124241	0.9567	0.0192243	ns	T Test	0.443844828322564	0.359705	0.0671704	0.628635	0.201601	ns	T Test	0.443844828322564
CACNA2D4	0.365866	-0.0690111	0.672037	0.172607	ns	T Test	0.642427941735212	0.664928	0.03129	0.843251	0.0740429	ns	T Test	0.642427941735212
CACNG1	0.128925	-0.141775	0.393953	0.404556	ns	Wilcoxon	0.527059078216553	0.123471	0.120848	0.314946	0.501763	ns	Wilcoxon	0.527059078216553
CACNG4	0.375423	-0.0711682	0.678509	0.168445	ns	T Test	0.557817337739264	0.295109	-0.0669437	0.564325	0.24847	ns	T Test	0.557817337739264
CACNG6	0.684598	-0.0363433	0.871637	0.0596645	ns	T Test	0.836867316335909	0.99933	5.21085e-05	0.999824	7.65859e-05	ns	T Test	0.836867316335909
CAMK2B	0.338312	0.074808	0.650581	0.186699	ns	T Test	0.254712548253394	0.343298	0.0528603	0.6115	0.213604	ns	T Test	0.254712548253394
CASP12	0.369787	-0.076006	0.674077	0.17129	ns	T Test	0.738856053914352	0.468019	-0.0410456	0.729342	0.137069	ns	T Test	0.738856053914352
CASP3	0.205139	-0.118372	0.503337	0.298141	ns	T Test	0.131588554198975	0.265304	0.0817254	0.527758	0.277565	ns	T Test	0.131588554198975
CASP7	0.636898	-0.0369169	0.840445	0.0754908	ns	T Test	0.884105316736368	0.823818	-0.0127557	0.928561	0.0321897	ns	T Test	0.884105316736368
CASP9	0.711799	0.0300888	0.879072	0.0559754	ns	T Test	0.0250175047780334	0.067807	0.118412	0.199781	0.699445	ns	T Test	0.0250175047780334
CBL	0.634975	-0.0372438	0.840445	0.0754908	ns	T Test	0.943975128259136	0.906445	-0.00697571	0.961598	0.0170066	ns	T Test	0.943975128259136
CCL18	0.483764	-0.135652	0.749151	0.12543	ns	Wilcoxon	0.330505132675171	0.178773	-0.174688	0.406418	0.391028	ns	Wilcoxon	0.330505132675171
CCL5	0.766852	-0.0341597	0.903009	0.0443079	ns	T Test	0.259495780414754	0.279095	0.0817203	0.548567	0.260771	ns	T Test	0.259495780414754
CCNA2	0.165319	0.143849	0.45321	0.343701	ns	Wilcoxon	0.811535716056824	0.738429	-0.0230621	0.885235	0.0529416	ns	Wilcoxon	0.811535716056824
CCNB1	0.0110582	0.183573	0.0762245	1.11791	ns	T Test	0.0293857785552015	0.0556952	0.12752	0.172678	0.762762	ns	T Test	0.0293857785552015
CCNE1	0.659731	-0.0354146	0.855056	0.0680054	ns	T Test	0.875207893507414	0.888767	-0.00840961	0.950668	0.0219713	ns	T Test	0.875207893507414
CCNE2	0.35593	0.0752994	0.661842	0.179245	ns	T Test	0.696873375808292	0.647177	0.0301868	0.835007	0.07831	ns	T Test	0.696873375808292
CCR1	0.530174	0.0610329	0.785081	0.105086	ns	Wilcoxon	0.833373427391053	0.88195	0.00968837	0.950582	0.0220105	ns	Wilcoxon	0.833373427391053
CCR2	0.116857	-0.112899	0.374241	0.426848	ns	T Test	0.0943446321745962	0.0746201	-0.11761	0.213077	0.671463	ns	T Test	0.0943446321745962
CCR3	0.496157	-0.0621014	0.759779	0.119313	ns	Wilcoxon	0.583806157112122	0.121121	-0.10343	0.311094	0.507108	ns	Wilcoxon	0.583806157112122
CCR5	0.145181	0.119868	0.422707	0.37396	ns	T Test	0.299211253578887	0.204077	0.0727481	0.448727	0.348018	ns	T Test	0.299211253578887
CCRL2	0.688315	-0.0308027	0.873545	0.0587147	ns	Wilcoxon	0.545669555664063	0.343095	-0.0625134	0.6115	0.213604	ns	Wilcoxon	0.545669555664063
CD160	0.736256	0.0274153	0.891448	0.0499042	ns	T Test	0.261355659351962	0.0620564	-0.137767	0.186169	0.730092	ns	T Test	0.261355659351962
CD163	0.137558	-0.142662	0.408817	0.388471	ns	T Test	0.146822046053023	0.0282484	-0.142836	0.107897	0.96699	ns	T Test	0.146822046053023
CD1A	0.804008	-0.0177891	0.921262	0.0356169	ns	T Test	0.743256586270533	0.887615	0.00876318	0.950668	0.0219713	ns	T Test	0.743256586270533
CD1B	0.807204	-0.024021	0.923052	0.0347736	ns	T Test	0.538654736988323	0.381728	0.0570548	0.648019	0.188412	ns	T Test	0.538654736988323
CD1D	0.0421037	0.14481	0.19091	0.71917	ns	T Test	0.594579788396098	0.409188	-0.0475494	0.674857	0.170788	ns	T Test	0.594579788396098
CD1E	0.123951	-0.137577	0.386696	0.412631	ns	T Test	0.216636203254113	0.262461	-0.0658319	0.522805	0.28166	ns	T Test	0.216636203254113
CD200	0.707314	0.0285101	0.876454	0.0572706	ns	T Test	0.968694551002727	0.424517	-0.0581121	0.687681	0.162613	ns	T Test	0.968694551002727
CD209	0.718963	-0.0382831	0.879853	0.0555896	ns	T Test	0.0886416026906233	0.0927989	-0.180931	0.250963	0.600389	ns	T Test	0.0886416026906233
CD244	0.551465	-0.0430751	0.793466	0.100471	ns	T Test	0.818226683045896	0.407234	0.0499377	0.674326	0.17113	ns	T Test	0.818226683045896
CD27	0.189363	-0.113015	0.478084	0.320496	ns	T Test	0.551165241622298	0.667102	0.0244922	0.844274	0.0735164	ns	T Test	0.551165241622298
CD276	0.882839	0.0115268	0.95362	0.0206245	ns	T Test	0.300102288977908	0.64245	-0.0300182	0.835007	0.07831	ns	T Test	0.300102288977908
CD300A	0.671725	0.0348491	0.862649	0.064166	ns	T Test	0.158470456212908	0.14608	-0.107556	0.356069	0.448466	ns	T Test	0.158470456212908
CD33	0.152254	-0.104335	0.432429	0.364085	ns	T Test	0.155551947497929	0.217753	-0.0684364	0.467695	0.330038	ns	T Test	0.155551947497929
CD34	0.50106	-0.0502228	0.759779	0.119313	ns	T Test	0.642181172683611	0.352012	-0.0598775	0.6174	0.209434	ns	T Test	0.642181172683611
CD36	0.449546	-0.0782549	0.730126	0.136602	ns	Wilcoxon	0.276815414428711	0.272313	-0.0782382	0.537373	0.269724	ns	Wilcoxon	0.276815414428711
CD3EAP	0.766608	0.0216057	0.903009	0.0443079	ns	T Test	0.406483362970678	0.414475	-0.0443532	0.679482	0.167822	ns	T Test	0.406483362970678
CD46	0.639443	-0.0448164	0.840445	0.0754908	ns	T Test	0.754413020066659	0.952382	-0.00500275	0.980319	0.00863258	ns	T Test	0.754413020066659
CD47	0.538016	0.0526732	0.788146	0.103393	ns	T Test	0.580207535874584	0.674435	0.0187711	0.848482	0.0713572	ns	T Test	0.580207535874584
CD55	0.640702	0.0340337	0.840445	0.0754908	ns	Wilcoxon	0.725740790367127	0.854514	0.0113786	0.939459	0.0271223	ns	Wilcoxon	0.725740790367127
CD58	0.539916	-0.0451951	0.788146	0.103393	ns	T Test	0.658220916320818	0.622828	-0.0309779	0.829677	0.0810908	ns	T Test	0.658220916320818
CD59	0.230436	-0.103808	0.539476	0.268028	ns	T Test	0.416827041241676	0.153004	-0.095408	0.366347	0.436108	ns	T Test	0.416827041241676
CD63	0.228496	-0.127713	0.538365	0.268923	ns	T Test	0.295102106290034	0.359441	-0.04487	0.628635	0.201601	ns	T Test	0.295102106290034
CD68	0.433377	-0.0827409	0.716813	0.144594	ns	T Test	0.988163751437894	0.488581	-0.0519444	0.74563	0.127476	ns	T Test	0.988163751437894
CD69	0.579895	-0.0507681	0.809995	0.0915175	ns	T Test	0.707509300291382	0.520972	-0.0395138	0.765953	0.115798	ns	T Test	0.707509300291382
CD70	0.0167756	0.185045	0.105793	0.975543	ns	T Test	0.491144701509115	0.921639	0.00682606	0.970077	0.0131938	ns	T Test	0.491144701509115
CD80	0.0939112	0.151819	0.322167	0.491918	ns	T Test	0.904971555518902	0.954221	0.00373604	0.980319	0.00863258	ns	T Test	0.904971555518902
CD84	0.469972	-0.0705418	0.739224	0.131224	ns	T Test	0.957397671284403	0.732495	0.0193667	0.88185	0.0546053	ns	T Test	0.957397671284403
CD86	0.619976	-0.0427043	0.835889	0.0778515	ns	T Test	0.751039284435901	0.939461	-0.00451834	0.975671	0.0106968	ns	T Test	0.751039284435901
CD8A	0.0583177	-0.197611	0.238748	0.62206	ns	T Test	0.69729419102794	0.965532	0.00258289	0.987038	0.00566633	ns	T Test	0.69729419102794
CD8B	0.195329	-0.100589	0.487335	0.312172	ns	T Test	0.0242487516674954	0.0124317	-0.15268	0.0541877	1.2661	ns	T Test	0.0242487516674954
CD9	0.763112	0.0276197	0.901235	0.0451618	ns	T Test	0.0370798196245826	0.022487	0.173979	0.088397	1.05356	ns	T Test	0.0370798196245826
CD99	0.0622143	-0.138679	0.248522	0.604636	ns	Wilcoxon	0.197378396987915	0.0783033	-0.134069	0.2202	0.657183	ns	Wilcoxon	0.197378396987915
CDC14B	0.33561	-0.075392	0.65012	0.187007	ns	T Test	0.499062634978848	0.616434	-0.0307275	0.829677	0.0810908	ns	T Test	0.499062634978848
CDC25C	0.447602	0.0549678	0.730126	0.136602	ns	Wilcoxon	0.746925950050354	0.765693	0.0247564	0.901414	0.0450757	ns	Wilcoxon	0.746925950050354
CDC6	0.756326	-0.0260061	0.899209	0.0461395	ns	T Test	0.0365552542545026	0.0317057	0.108993	0.116307	0.934396	ns	T Test	0.0365552542545026
CDC7	0.298711	-0.102884	0.616559	0.210025	ns	T Test	0.383376400452598	0.369849	0.05912	0.636605	0.19613	ns	T Test	0.383376400452598
CDH1	0.578602	0.051011	0.809136	0.0919786	ns	Wilcoxon	0.944107174873352	0.44117	0.05374	0.700765	0.154428	ns	Wilcoxon	0.944107174873352
CDH11	0.162352	-0.123936	0.450573	0.346235	ns	T Test	0.493372173910396	0.619032	-0.0275909	0.829677	0.0810908	ns	T Test	0.493372173910396
CDH3	0.727123	0.031611	0.885471	0.0528257	ns	T Test	0.479065297160787	0.51643	0.0454742	0.760784	0.118739	ns	T Test	0.479065297160787
CDH5	0.855677	0.0143542	0.94706	0.0236224	ns	T Test	0.524797870969342	0.41731	0.056695	0.681867	0.1663	ns	T Test	0.524797870969342
CDK2	0.624069	0.0425914	0.836261	0.0776583	ns	T Test	0.793671694052478	0.630446	0.0275679	0.830507	0.0806565	ns	T Test	0.793671694052478
CDK4	0.0752075	0.172043	0.278644	0.554951	ns	T Test	0.278498362888799	0.217658	0.0888084	0.467695	0.330038	ns	T Test	0.278498362888799
CDK6	0.747559	0.0579152	0.894175	0.0485776	ns	T Test	0.390905219160076	0.824366	-0.0257463	0.928561	0.0321897	ns	T Test	0.390905219160076
CDKN1A	0.470044	-0.0774294	0.739224	0.131224	ns	T Test	0.309562194191017	0.332639	0.0836851	0.604985	0.218255	ns	T Test	0.309562194191017
CDKN1C	0.301804	0.0680208	0.619493	0.207963	ns	T Test	0.603862425821675	0.67938	-0.0315739	0.852532	0.0692891	ns	T Test	0.603862425821675
CDKN2C	0.0108861	0.21097	0.0753889	1.12269	ns	T Test	0.0315579950217063	0.104786	0.108432	0.275342	0.560128	ns	T Test	0.0315579950217063
CDKN2D	0.274191	-0.0952505	0.588915	0.229947	ns	Wilcoxon	0.276815414428711	0.599129	0.0307385	0.823664	0.08425	ns	Wilcoxon	0.276815414428711
CEBPA	0.643701	0.0385952	0.841239	0.0750806	ns	T Test	0.922237514521343	0.583997	0.0397165	0.80962	0.0917187	ns	T Test	0.922237514521343
CEBPB	0.767694	-0.0272466	0.903009	0.0443079	ns	T Test	0.984803069580533	0.644214	-0.0301549	0.835007	0.07831	ns	T Test	0.984803069580533
CES3	0.762787	-0.024958	0.901235	0.0451618	ns	Wilcoxon	0.264342904090882	0.0896455	-0.110533	0.244218	0.612222	ns	Wilcoxon	0.264342904090882
CFD	0.172411	-0.155534	0.458681	0.338489	ns	Wilcoxon	0.966447234153748	0.690392	-0.047824	0.858434	0.0662932	ns	Wilcoxon	0.966447234153748
CFP	0.167812	-0.139745	0.454244	0.342711	ns	T Test	0.6384295856998	0.830266	-0.0158091	0.930752	0.031166	ns	T Test	0.6384295856998
CGAS	0.676754	-0.0330597	0.865141	0.0629133	ns	T Test	0.493660074499148	0.476091	0.0488061	0.734201	0.134185	ns	T Test	0.493660074499148
CHEK1	0.0375016	0.167866	0.179862	0.745061	ns	T Test	0.0387285741054159	0.0438028	0.149851	0.147536	0.831102	ns	T Test	0.0387285741054159
CHEK2	0.354582	0.0734767	0.661842	0.179245	ns	T Test	0.410745255929745	0.435449	-0.0561781	0.69766	0.156356	ns	T Test	0.410745255929745
CHIT1	0.341805	-0.0770891	0.650581	0.186699	ns	Wilcoxon	0.663443565368653	0.626261	0.0362967	0.829677	0.0810908	ns	Wilcoxon	0.663443565368653
CHUK	0.502514	0.0623229	0.760701	0.118786	ns	T Test	0.504940427972149	0.268059	-0.0617059	0.5311	0.274823	ns	T Test	0.504940427972149
CIC	0.560303	0.0550446	0.798432	0.0977623	ns	T Test	0.887358428407953	0.951678	0.00375121	0.980319	0.00863258	ns	T Test	0.887358428407953
CKLF	0.22552	0.0823618	0.536698	0.27027	ns	T Test	0.0522036685331833	0.0244891	0.109497	0.0952567	1.0211	ns	T Test	0.0522036685331833
CLEC14A	0.261498	-0.097326	0.574606	0.24063	ns	T Test	0.816118359281025	0.988485	0.000974702	0.995141	0.00211558	ns	T Test	0.816118359281025
CLEC4A	0.116919	-0.120353	0.374241	0.426848	ns	Wilcoxon	0.683986425399781	0.285866	-0.0730018	0.552561	0.25762	ns	Wilcoxon	0.683986425399781
CLEC4C	0.104802	-0.184016	0.348806	0.457416	ns	T Test	0.0388073400646895	0.0146372	-0.168186	0.0609334	1.21514	ns	T Test	0.0388073400646895
CLEC4E	0.745778	0.0236546	0.894175	0.0485776	ns	T Test	0.919814696019615	0.916805	0.00736598	0.96705	0.0145512	ns	T Test	0.919814696019615
CLEC6A	0.387884	0.075021	0.685867	0.16376	ns	Wilcoxon	0.725740790367127	0.710115	0.0265573	0.872492	0.0592386	ns	Wilcoxon	0.725740790367127
CLEC7A	0.925592	0.0101261	0.972723	0.0120109	ns	Wilcoxon	0.252249360084534	0.285999	0.0885867	0.552561	0.25762	ns	Wilcoxon	0.252249360084534
CMA1	0.478599	-0.0547474	0.746251	0.127115	ns	T Test	0.0826188478765315	0.239364	-0.0763654	0.491672	0.308324	ns	T Test	0.0826188478765315
CMKLR1	0.376368	-0.071397	0.678934	0.168172	ns	Wilcoxon	0.0424891710281373	0.0297406	-0.158385	0.111867	0.951298	ns	Wilcoxon	0.0424891710281373
CMTM4	0.633357	-0.0368585	0.84039	0.0755191	ns	T Test	0.681033394189368	0.893108	0.00842539	0.952334	0.0212109	ns	T Test	0.681033394189368
CMTM6	0.257046	-0.080457	0.569419	0.244568	ns	Wilcoxon	0.746925950050354	0.873809	0.00889272	0.947319	0.0235037	ns	Wilcoxon	0.746925950050354
CNOT2	0.388003	-0.0690763	0.685867	0.16376	ns	Wilcoxon	0.855335712432862	0.473447	-0.045433	0.733015	0.134887	ns	Wilcoxon	0.855335712432862
COL11A1	0.0619756	-0.145551	0.248237	0.605133	ns	T Test	0.0305814111872249	0.0132142	-0.172684	0.0564365	1.24844	ns	T Test	0.0305814111872249
COL11A2	0.546301	0.0475757	0.79017	0.102279	ns	T Test	0.193448960309369	0.0700291	0.133335	0.203896	0.690591	ns	T Test	0.193448960309369
COL17A1	0.584371	-0.0468318	0.81471	0.0889968	ns	T Test	0.285119049924375	0.176738	0.0969898	0.404205	0.393398	ns	T Test	0.285119049924375
COL1A2	0.104828	-0.154244	0.348806	0.457416	ns	T Test	0.589989657830457	0.828	0.0124146	0.929968	0.0315319	ns	T Test	0.589989657830457
COL24A1	0.825555	-0.0214239	0.931164	0.0309736	ns	Wilcoxon	0.135528087615967	0.352026	0.0561166	0.6174	0.209434	ns	Wilcoxon	0.135528087615967
COL27A1	0.248537	0.0705855	0.558016	0.253353	ns	T Test	0.0801382182598276	0.36342	-0.0652572	0.630665	0.200201	ns	T Test	0.0801382182598276
COL4A4	0.415139	-0.0851812	0.702583	0.153303	ns	T Test	0.0236458660508078	0.013115	0.12612	0.0561745	1.25046	ns	T Test	0.0236458660508078
COX4I1	0.815313	-0.0130377	0.927769	0.0325602	ns	T Test	0.62121746360947	0.721377	-0.0184597	0.875578	0.0577052	ns	T Test	0.62121746360947
COX5B	0.436834	-0.0542732	0.72012	0.142595	ns	T Test	0.176287816690493	0.0774227	0.085767	0.219389	0.658785	ns	T Test	0.176287816690493
COX6A1	0.0544574	0.125313	0.228629	0.640869	ns	T Test	0.701876579139452	0.350166	0.038324	0.616326	0.210189	ns	T Test	0.701876579139452
COX6B1	0.947654	-0.00449952	0.981072	0.00829914	ns	Wilcoxon	0.177980184555054	0.076115	0.0977865	0.216097	0.665352	ns	Wilcoxon	0.177980184555054
CPSF7	0.248541	-0.0814863	0.558016	0.253353	ns	T Test	0.253910045392206	0.775197	-0.014416	0.90484	0.0434284	ns	T Test	0.253910045392206
CREB1	0.149561	0.11939	0.428722	0.367824	ns	T Test	0.0847581978509466	0.344639	0.0533783	0.613086	0.212479	ns	T Test	0.0847581978509466
CRP	0.0875478	0.151655	0.306004	0.514272	ns	T Test	0.567891730423962	0.808905	-0.014895	0.919244	0.0365693	ns	T Test	0.567891730423962
CSF1	0.662226	-0.0409331	0.855208	0.0679282	ns	T Test	0.284462995755953	0.221729	-0.079298	0.470777	0.327184	ns	T Test	0.284462995755953
CSF1R	0.705137	-0.051142	0.876454	0.0572706	ns	Wilcoxon	0.768296360969544	0.821572	-0.0193121	0.928524	0.032207	ns	Wilcoxon	0.768296360969544
CSF2RB	0.277199	-0.0996261	0.593654	0.226467	ns	Wilcoxon	0.240532517433167	0.178725	-0.0801256	0.406418	0.391028	ns	Wilcoxon	0.240532517433167
CSF3	0.97885	-0.00345322	0.995199	0.00209002	ns	Wilcoxon	0.422341465950013	0.236553	0.0970165	0.488942	0.310743	ns	Wilcoxon	0.422341465950013
CSF3R	0.877031	-0.0118663	0.951824	0.0214434	ns	Wilcoxon	0.0737925767898561	0.306012	-0.0699185	0.576984	0.238836	ns	Wilcoxon	0.0737925767898561
CST2	0.53522	0.0891382	0.788146	0.103393	ns	T Test	0.283554618358942	0.156413	-0.190824	0.372587	0.428773	ns	T Test	0.283554618358942
CTAG1B	0.954433	0.00643106	0.983704	0.00713576	ns	T Test	0.602871373991283	0.331826	-0.105428	0.604985	0.218255	ns	T Test	0.602871373991283
CTCFL	0.850234	-0.0173031	0.943855	0.0250946	ns	T Test	0.343395258249469	0.502355	-0.0572206	0.754264	0.122476	ns	T Test	0.343395258249469
CTNNB1	0.405318	0.0564747	0.693094	0.159208	ns	T Test	0.606609363732438	0.556536	0.0300158	0.791541	0.101526	ns	T Test	0.606609363732438
CTSL	0.0518085	-0.184229	0.221288	0.655043	ns	T Test	0.874318394021474	0.511481	-0.0427024	0.75735	0.120703	ns	T Test	0.874318394021474
CTSS	0.702709	0.030978	0.875875	0.0575578	ns	Wilcoxon	0.725740790367127	0.749404	0.0169265	0.890575	0.0503296	ns	Wilcoxon	0.725740790367127
CUL1	0.425594	-0.0564656	0.711083	0.14808	ns	T Test	0.0653753589228077	0.0357005	-0.117249	0.128107	0.892428	ns	T Test	0.0653753589228077
CXADR	0.626148	-0.0417742	0.837218	0.0771614	ns	T Test	0.847781879626685	0.596293	0.036225	0.821555	0.0853631	ns	T Test	0.847781879626685
CXCL10	0.94526	-0.00897211	0.980319	0.00863278	ns	T Test	0.891098702283744	0.953239	-0.0078228	0.980319	0.00863258	ns	T Test	0.891098702283744
CXCL14	0.662866	-0.0647468	0.855208	0.0679282	ns	T Test	0.258002037800532	0.214652	-0.0893833	0.46508	0.332472	ns	T Test	0.258002037800532
CXCL16	0.0387738	-0.187603	0.184307	0.734458	ns	T Test	0.505173909054137	0.349418	-0.063543	0.616326	0.210189	ns	T Test	0.505173909054137
CXCL2	0.744244	0.0380727	0.894175	0.0485776	ns	T Test	0.0405597873832804	0.0506274	-0.13343	0.164179	0.784682	ns	T Test	0.0405597873832804
CXCL9	0.709216	-0.100107	0.87754	0.0567329	ns	Wilcoxon	0.128027081489563	0.0847341	-0.363412	0.233413	0.631876	ns	Wilcoxon	0.128027081489563
CXCR3	0.399511	-0.0729545	0.691191	0.160402	ns	T Test	0.608256680409747	0.421504	-0.0525809	0.686008	0.163671	ns	T Test	0.608256680409747
CXCR6	0.0331865	0.157727	0.165597	0.780947	ns	Wilcoxon	0.0164066553115845	0.0556606	0.162473	0.172678	0.762762	ns	Wilcoxon	0.0164066553115845
CYP8B1	0.46159	0.0583805	0.739128	0.13128	ns	T Test	0.189024150924092	0.266938	0.066773	0.529692	0.275977	ns	T Test	0.189024150924092
DAB2	0.200443	-0.133921	0.498417	0.302407	ns	T Test	0.639493551100793	0.305094	-0.0883326	0.576984	0.238836	ns	T Test	0.639493551100793
DAXX	0.105293	0.143381	0.348806	0.457416	ns	T Test	0.345513183716642	0.104448	0.0821957	0.274941	0.56076	ns	T Test	0.345513183716642
DDB2	0.378741	0.0543807	0.678934	0.168172	ns	T Test	0.23512272940253	0.118065	0.100847	0.306432	0.513666	ns	T Test	0.23512272940253
DDIT3	0.405819	0.0639764	0.693094	0.159208	ns	Wilcoxon	0.159985303878784	0.0391407	0.106773	0.137131	0.862864	ns	Wilcoxon	0.159985303878784
DDX58	0.532704	0.0451538	0.786322	0.104399	ns	T Test	0.994613263749337	0.585778	-0.0314235	0.810573	0.091208	ns	T Test	0.994613263749337
DEFB1	0.269373	0.0941304	0.580259	0.236378	ns	Wilcoxon	0.344876766204834	0.360947	-0.0596681	0.628789	0.201495	ns	Wilcoxon	0.344876766204834
DEPTOR	0.0749779	-0.149672	0.278489	0.555191	ns	Wilcoxon	0.14335036277771	0.030295	-0.14907	0.113377	0.945476	ns	Wilcoxon	0.14335036277771
DGLUCY	0.187279	0.109413	0.475253	0.323075	ns	Wilcoxon	0.966447234153748	0.790953	-0.0152773	0.91158	0.0402054	ns	Wilcoxon	0.966447234153748
DIPK2B	0.137652	0.123695	0.408817	0.388471	ns	Wilcoxon	0.811535716056824	0.989769	-0.000986081	0.995141	0.00211558	ns	Wilcoxon	0.811535716056824
DKK4	0.166271	-0.115084	0.45321	0.343701	ns	T Test	0.420545094661957	0.471428	0.0505111	0.731608	0.135722	ns	T Test	0.420545094661957
DLL1	0.948634	-0.00500122	0.981072	0.00829914	ns	T Test	0.771619990497099	0.602569	-0.03807	0.82368	0.0842416	ns	T Test	0.771619990497099
DLL3	0.116685	0.142842	0.374241	0.426848	ns	Wilcoxon	0.899570107460022	0.612427	0.0365026	0.829631	0.0811151	ns	Wilcoxon	0.899570107460022
DLL4	0.953774	0.00396803	0.983704	0.00713576	ns	T Test	0.835139820240564	0.567094	-0.0385711	0.802194	0.0957205	ns	T Test	0.835139820240564
DMBT1	0.923775	0.00824506	0.971635	0.0124967	ns	T Test	0.524741021825427	0.924922	-0.00607195	0.972152	0.0122656	ns	T Test	0.524741021825427
DSP	0.296576	-0.0879435	0.614721	0.211322	ns	T Test	0.174802038830554	0.0663614	0.126858	0.197018	0.705494	ns	T Test	0.174802038830554
DST	0.718381	0.0263002	0.879853	0.0555896	ns	T Test	0.281744312865019	0.323961	-0.0766723	0.599389	0.222291	ns	T Test	0.281744312865019
DTX3	0.130373	-0.135336	0.39622	0.402064	ns	T Test	0.46424686911722	0.732278	-0.0269575	0.88185	0.0546053	ns	T Test	0.46424686911722
DTX3L	0.0221213	0.204588	0.12958	0.887462	ns	T Test	0.330125173515301	0.219959	0.0676383	0.468896	0.328924	ns	T Test	0.330125173515301
DTX4	0.639628	-0.0391554	0.840445	0.0754908	ns	Wilcoxon	0.422341465950013	0.966344	-0.00315394	0.987038	0.00566633	ns	Wilcoxon	0.422341465950013
DUSP1	0.0414974	-0.315391	0.189819	0.721659	ns	T Test	0.199702615182173	0.0184419	-0.20844	0.0750847	1.12445	ns	T Test	0.199702615182173
DUSP10	0.92904	0.00743479	0.973234	0.0117828	ns	Wilcoxon	0.87740707397461	0.912167	0.00784857	0.964216	0.0158255	ns	Wilcoxon	0.87740707397461
DUSP4	0.395681	-0.0820562	0.689071	0.161736	ns	T Test	0.507776415902045	0.343016	-0.0606346	0.6115	0.213604	ns	T Test	0.507776415902045
DUSP5	0.438518	-0.0744672	0.722093	0.141407	ns	T Test	0.36425668815131	0.63481	0.0370575	0.834161	0.07875	ns	T Test	0.36425668815131
DUSP6	0.307347	-0.103883	0.622566	0.205815	ns	T Test	0.316457892160241	0.768836	0.0191306	0.901755	0.0449115	ns	T Test	0.316457892160241
DUSP8	0.115842	0.131916	0.373211	0.428045	ns	T Test	0.149417862198806	0.247484	0.0710422	0.503806	0.297736	ns	T Test	0.149417862198806
E2F3	0.0133556	0.17595	0.0887576	1.05179	ns	Wilcoxon	0.855335712432862	0.662022	0.0296551	0.84216	0.0746054	ns	Wilcoxon	0.855335712432862
E2F4	0.768682	-0.0187309	0.903399	0.0441202	ns	T Test	0.697150247288303	0.776698	-0.0149208	0.905452	0.0431345	ns	T Test	0.697150247288303
E2F5	0.12418	0.15533	0.386696	0.412631	ns	T Test	0.0249100020257347	0.0421245	0.14601	0.143872	0.842025	ns	T Test	0.0249100020257347
ECSIT	0.142368	-0.100979	0.41863	0.37817	ns	Wilcoxon	0.0564266443252565	0.0422909	0.120258	0.143872	0.842025	ns	Wilcoxon	0.0564266443252565
EFNA2	0.467311	0.0601854	0.739128	0.13128	ns	T Test	0.679427980112379	0.864418	-0.0100706	0.942654	0.0256476	ns	T Test	0.679427980112379
EFNA5	0.922931	0.00650287	0.971445	0.0125816	ns	T Test	0.253709747095424	0.256479	-0.0751589	0.514346	0.288745	ns	T Test	0.253709747095424
EGFR	0.0156327	-0.20787	0.100293	0.998731	ns	T Test	0.295710738305374	0.321121	0.0489161	0.595621	0.22503	ns	T Test	0.295710738305374
EGR1	0.117581	-0.273755	0.375551	0.425331	ns	T Test	0.271314415872666	0.129504	-0.161843	0.32585	0.486983	ns	T Test	0.271314415872666
EGR2	0.519807	0.0685376	0.778135	0.108945	ns	T Test	0.0609228376488418	0.016937	0.169438	0.0693389	1.15902	ns	T Test	0.0609228376488418
EHHADH	0.934229	-0.00739665	0.975706	0.010681	ns	Wilcoxon	0.47316575050354	0.738502	0.0251271	0.885235	0.0529416	ns	Wilcoxon	0.47316575050354
EIF2B4	0.223653	-0.0804709	0.534603	0.271969	ns	T Test	0.65190497699083	0.399696	-0.0568222	0.665229	0.177029	ns	T Test	0.65190497699083
EIF4EBP1	0.454192	0.0731947	0.73244	0.135228	ns	Wilcoxon	0.704756498336792	0.856613	0.016819	0.940552	0.0266172	ns	Wilcoxon	0.704756498336792
EIF5AL1	0.863584	-0.015884	0.950075	0.0222422	ns	T Test	0.670044677476581	0.837823	0.0117805	0.932537	0.030334	ns	T Test	0.670044677476581
ELANE	0.74164	-0.0527014	0.894175	0.0485776	ns	T Test	0.715408716544008	0.902203	-0.0139361	0.959157	0.0181104	ns	T Test	0.715408716544008
ELK1	0.351018	0.0765377	0.657659	0.181999	ns	T Test	0.637447655563627	0.552131	-0.0370012	0.788303	0.103307	ns	T Test	0.637447655563627
ELMO1	0.464362	0.0540139	0.739128	0.13128	ns	T Test	0.422434786051881	0.999382	-4.64627e-05	0.999824	7.65859e-05	ns	T Test	0.422434786051881
ELOB	0.162204	0.10239	0.450573	0.346235	ns	Wilcoxon	0.40611207485199	0.914728	-0.00556914	0.965546	0.0152269	ns	Wilcoxon	0.40611207485199
ENDOG	0.83546	0.0358319	0.933382	0.0299407	ns	T Test	0.203552543067953	0.196953	-0.174934	0.435648	0.360864	ns	T Test	0.203552543067953
ENG	0.887991	0.0138839	0.955349	0.0198377	ns	T Test	0.555333520324204	0.350001	-0.0671517	0.616326	0.210189	ns	T Test	0.555333520324204
ENO1	0.727138	0.0264039	0.885471	0.0528257	ns	T Test	0.258342794046879	0.269616	-0.0680628	0.5328	0.273436	ns	T Test	0.258342794046879
EOMES	0.760595	-0.0297655	0.901041	0.0452556	ns	T Test	0.039812098066599	0.0526557	0.118004	0.167819	0.77516	ns	T Test	0.039812098066599
EP300	0.577554	-0.0575917	0.809012	0.092045	ns	T Test	0.929666031079231	0.627768	0.0348176	0.829677	0.0810908	ns	T Test	0.929666031079231
EPCAM	0.17824	0.114109	0.467076	0.330613	ns	T Test	0.805813085534553	0.809456	0.0182631	0.919244	0.0365693	ns	T Test	0.805813085534553
EPHA2	0.835802	-0.0152481	0.933382	0.0299407	ns	T Test	0.683717451421702	0.527627	0.0485268	0.772671	0.112005	ns	T Test	0.683717451421702
EPM2AIP1	0.233582	-0.0858983	0.542958	0.265234	ns	T Test	0.200323941359078	0.206635	-0.0735075	0.452868	0.344028	ns	T Test	0.200323941359078
EPOR	0.546265	0.0590061	0.79017	0.102279	ns	T Test	0.744468545405926	0.453391	0.0458515	0.716338	0.144882	ns	T Test	0.744468545405926
ERBB2	0.741104	0.0305531	0.894175	0.0485776	ns	Wilcoxon	0.683986425399781	0.305769	0.07568	0.576984	0.238836	ns	Wilcoxon	0.683986425399781
ERCC2	0.632376	-0.0468415	0.84039	0.0755191	ns	T Test	0.327557992012773	0.253997	0.0621868	0.511444	0.291202	ns	T Test	0.327557992012773
ERCC3	0.798957	-0.0212588	0.920726	0.0358694	ns	Wilcoxon	0.545669555664063	0.0857424	0.0889107	0.235752	0.627545	ns	Wilcoxon	0.545669555664063
ERCC6	0.734798	0.0260744	0.891448	0.0499042	ns	Wilcoxon	0.623094320297242	0.969853	-0.00238672	0.987558	0.00543719	ns	Wilcoxon	0.623094320297242
ERG	0.173572	0.10679	0.460169	0.337083	ns	T Test	0.592883774099196	0.654417	0.0312565	0.836795	0.0773809	ns	T Test	0.592883774099196
ERO1A	0.461827	-0.0425203	0.739128	0.13128	ns	Wilcoxon	0.0456796884536744	0.058294	-0.111893	0.177895	0.749835	ns	Wilcoxon	0.0456796884536744
ESR1	0.590108	-0.0477791	0.818741	0.0868535	ns	Wilcoxon	0.113961219787598	0.0402868	0.120794	0.140153	0.853399	ns	Wilcoxon	0.113961219787598
ESR2	0.0105386	0.225597	0.0736705	1.13271	ns	T Test	0.155600742390338	0.0720858	0.110503	0.208655	0.680572	ns	T Test	0.155600742390338
ETV1	0.3665	0.079943	0.672037	0.172607	ns	T Test	0.803797542635887	0.36067	0.0493073	0.628789	0.201495	ns	T Test	0.803797542635887
ETV4	0.611113	-0.0384964	0.827852	0.0820475	ns	Wilcoxon	0.768296360969544	0.739891	-0.0220595	0.885235	0.0529416	ns	Wilcoxon	0.768296360969544
ETV7	0.0552436	-0.152516	0.230886	0.636602	ns	Wilcoxon	0.0015796422958374	0.0152803	0.182254	0.0634326	1.19769	ns	Wilcoxon	0.0015796422958374
EWSR1	0.0180983	0.13619	0.111757	0.951725	ns	Wilcoxon	0.746925950050354	0.552664	-0.0219765	0.788305	0.103306	ns	Wilcoxon	0.746925950050354
EXO1	0.562208	0.0478664	0.800377	0.0967052	ns	T Test	0.042171855392894	0.0446206	0.141375	0.14995	0.824055	ns	T Test	0.042171855392894
EYA1	0.802221	0.0233403	0.921262	0.0356169	ns	Wilcoxon	0.0194419622421265	0.0369435	-0.132433	0.131296	0.881749	ns	Wilcoxon	0.0194419622421265
EZH2	0.390322	0.0732484	0.68782	0.162525	ns	T Test	0.161500438294606	0.0452507	0.133938	0.151627	0.819223	ns	T Test	0.161500438294606
F12	0.490138	-0.0575316	0.75665	0.121105	ns	T Test	0.645244294416606	0.799813	-0.0155319	0.91703	0.0376163	ns	T Test	0.645244294416606
F13A1	0.95367	-0.00432459	0.983704	0.00713576	ns	T Test	0.755960027863374	0.982182	0.00149744	0.993755	0.00272059	ns	T Test	0.755960027863374
F2RL1	0.331273	0.0887705	0.645134	0.19035	ns	T Test	0.281944393324948	0.341545	-0.0655688	0.6115	0.213604	ns	T Test	0.281944393324948
FADD	0.429822	-0.0591208	0.713299	0.146729	ns	T Test	0.464381082506975	0.477982	-0.0480662	0.735586	0.133366	ns	T Test	0.464381082506975
FAM124B	0.0969236	-0.134756	0.328246	0.4838	ns	Wilcoxon	0.725740790367127	0.651624	-0.0322848	0.835007	0.07831	ns	Wilcoxon	0.725740790367127
FAM30A	0.44279	-0.0792475	0.727511	0.13816	ns	Wilcoxon	0.120840191841126	0.304614	-0.0811435	0.576984	0.238836	ns	Wilcoxon	0.120840191841126
FANCA	0.0194767	0.211022	0.117814	0.928803	ns	Wilcoxon	1	0.528931	0.043992	0.772788	0.11194	ns	Wilcoxon	1
FANCB	0.0531978	0.15169	0.225255	0.647326	ns	Wilcoxon	0.768296360969544	0.950984	-0.00395682	0.980319	0.00863258	ns	Wilcoxon	0.768296360969544
FANCE	0.564358	-0.0532008	0.802667	0.0954647	ns	Wilcoxon	0.855335712432862	0.467014	0.0441199	0.72931	0.137088	ns	Wilcoxon	0.855335712432862
FANCF	0.674983	-0.0372467	0.865141	0.0629133	ns	T Test	0.315461522448973	0.234024	0.0764753	0.486428	0.312982	ns	T Test	0.315461522448973
FANCG	0.0255366	-0.165646	0.140168	0.853352	ns	T Test	0.67401355424674	0.503352	0.0441261	0.754264	0.122476	ns	T Test	0.67401355424674
FAP	0.258598	0.0872882	0.57115	0.24325	ns	T Test	0.454515651863189	0.837664	0.015628	0.932537	0.030334	ns	T Test	0.454515651863189
FAS	0.467815	-0.0591976	0.739128	0.13128	ns	T Test	0.346719978525932	0.233485	-0.077802	0.48599	0.313373	ns	T Test	0.346719978525932
FASLG	0.642719	-0.040682	0.841239	0.0750806	ns	T Test	0.344739458552515	0.19602	0.086143	0.434232	0.362278	ns	T Test	0.344739458552515
FBP1	0.441996	-0.0676595	0.727013	0.138458	ns	T Test	0.979828376669525	0.713611	-0.0251829	0.872583	0.0591932	ns	T Test	0.979828376669525
FBXW7	0.0136788	-0.195763	0.0896993	1.04721	ns	Wilcoxon	0.374750375747681	0.711291	-0.0207388	0.872492	0.0592386	ns	Wilcoxon	0.374750375747681
FCAR	0.648445	0.0430924	0.845946	0.0726573	ns	T Test	0.541941963473059	0.378821	-0.0566312	0.646045	0.189737	ns	T Test	0.541941963473059
FCER1A	0.430771	0.0721943	0.713299	0.146729	ns	Wilcoxon	0.643142223358155	0.712942	0.0234951	0.872583	0.0591932	ns	Wilcoxon	0.643142223358155
FCER2	0.112044	0.176709	0.364875	0.437856	ns	T Test	0.00643817708992235	0.0130052	0.191581	0.0558656	1.25286	ns	T Test	0.00643817708992235
FCGR1A	0.7638	0.0326471	0.901235	0.0451618	ns	T Test	0.551814412762341	0.749958	-0.0218443	0.890575	0.0503296	ns	T Test	0.551814412762341
FCGR3A.B	0.994606	-0.000590776	0.998341	0.000721259	ns	T Test	0.844254635373023	0.962778	0.0032432	0.985987	0.00612892	ns	T Test	0.844254635373023
FCGRT	0.00768886	-0.2524	0.0578421	1.23776	ns	T Test	0.0539486962528267	0.0127205	-0.16797	0.0551223	1.25867	ns	T Test	0.0539486962528267
FCN1	0.47037	-0.0584497	0.739224	0.131224	ns	Wilcoxon	0.252249360084534	0.0404511	-0.155445	0.140395	0.85265	ns	Wilcoxon	0.252249360084534
FEN1	0.169685	0.114495	0.454244	0.342711	ns	Wilcoxon	0.0604270696640016	0.0293512	0.15569	0.110869	0.955189	ns	Wilcoxon	0.0604270696640016
FEZ1	0.447378	0.0500477	0.730126	0.136602	ns	T Test	0.236449843726154	0.688435	0.0257382	0.858058	0.0664834	ns	T Test	0.236449843726154
FGF1	0.415292	0.0665582	0.702583	0.153303	ns	T Test	0.474484558092144	0.370345	-0.0560933	0.636719	0.196052	ns	T Test	0.474484558092144
FGF11	0.0703758	0.1669	0.265948	0.575204	ns	T Test	0.590249486099532	0.459651	0.0456718	0.722942	0.140896	ns	T Test	0.590249486099532
FGF12	0.847635	-0.014814	0.942382	0.0257732	ns	T Test	0.962527145383132	0.828312	0.0145156	0.929968	0.0315319	ns	T Test	0.962527145383132
FGF16	0.783469	-0.0257241	0.913575	0.0392559	ns	T Test	0.447716258432993	0.330305	0.0516101	0.604953	0.218278	ns	T Test	0.447716258432993
FGF18	0.161577	-0.129601	0.450107	0.346684	ns	Wilcoxon	0.811535716056824	0.78268	0.0189174	0.907614	0.0420986	ns	Wilcoxon	0.811535716056824
FGF19	0.815589	0.0180607	0.927769	0.0325602	ns	T Test	0.880087602418893	0.822013	-0.0137347	0.928524	0.032207	ns	T Test	0.880087602418893
FGF20	0.79296	0.0231482	0.9181	0.0371102	ns	T Test	0.463322449301747	0.336413	0.0555515	0.606531	0.217147	ns	T Test	0.463322449301747
FGF21	0.772467	0.0257182	0.90641	0.0426753	ns	T Test	0.0567387494784137	0.0305795	-0.143319	0.113866	0.943604	ns	T Test	0.0567387494784137
FGF22	0.594141	0.056685	0.820612	0.0858623	ns	Wilcoxon	0.768296360969544	0.791635	-0.0206943	0.91158	0.0402054	ns	Wilcoxon	0.768296360969544
FGF23	0.0943984	0.136426	0.322347	0.491677	ns	T Test	0.121138522443425	0.0642147	-0.109755	0.191409	0.718038	ns	T Test	0.121138522443425
FGF4	0.87956	-0.0110507	0.951824	0.0214434	ns	T Test	0.0602545502521454	0.0313024	-0.111989	0.115975	0.935634	ns	T Test	0.0602545502521454
FGF5	0.15505	0.125769	0.435196	0.361315	ns	T Test	0.42407657388532	0.568607	-0.0347234	0.802194	0.0957205	ns	T Test	0.42407657388532
FGF6	0.862607	0.018153	0.950075	0.0222422	ns	T Test	0.208413731842495	0.0584006	0.141818	0.177895	0.749835	ns	T Test	0.208413731842495
FGF8	0.572948	0.062237	0.805694	0.0938297	ns	T Test	0.255315394298376	0.078131	0.145266	0.220133	0.657314	ns	T Test	0.255315394298376
FGF9	0.677168	0.0320928	0.865141	0.0629133	ns	T Test	0.979465205820574	0.985328	0.00115442	0.994725	0.00229692	ns	T Test	0.979465205820574
FGFR2	0.724198	0.0310478	0.884799	0.0531555	ns	Wilcoxon	0.0893732309341432	0.15279	-0.0861192	0.366347	0.436108	ns	Wilcoxon	0.0893732309341432
FGFR4	0.601848	0.0423204	0.822939	0.0846322	ns	Wilcoxon	0.120840191841126	0.138692	-0.0899653	0.34143	0.466698	ns	Wilcoxon	0.120840191841126
FH	0.0160635	-0.203166	0.10254	0.989105	ns	Wilcoxon	0.746925950050354	0.655693	-0.0246708	0.837107	0.0772192	ns	Wilcoxon	0.746925950050354
FLG	0.339466	0.0900271	0.650581	0.186699	ns	T Test	0.749835782328754	0.953171	-0.0039885	0.980319	0.00863258	ns	T Test	0.749835782328754
FLNB	0.640775	0.0462982	0.840445	0.0754908	ns	Wilcoxon	0.168809652328491	0.22354	-0.0831197	0.472809	0.325314	ns	Wilcoxon	0.168809652328491
FLNC	0.237159	-0.106321	0.545506	0.2632	ns	T Test	0.708233024383835	0.825731	-0.0131945	0.928949	0.0320082	ns	T Test	0.708233024383835
FLT1	0.259376	0.0954648	0.571167	0.243237	ns	T Test	0.304793108740077	0.331051	0.062733	0.604953	0.218278	ns	T Test	0.304793108740077
FN1	0.45009	-0.104111	0.730126	0.136602	ns	T Test	0.283613712159518	0.512566	-0.0556808	0.75735	0.120703	ns	T Test	0.283613712159518
FOLH1	0.70219	-0.0350696	0.875875	0.0575578	ns	T Test	0.95700580580359	0.440686	0.0542149	0.700747	0.154439	ns	T Test	0.95700580580359
FOSL1	0.791337	0.0198049	0.917654	0.037321	ns	T Test	0.0549479004512009	0.0324524	-0.137307	0.118752	0.92536	ns	T Test	0.0549479004512009
FOXA1	0.542145	0.052345	0.790029	0.102357	ns	T Test	0.3429121888245	0.119909	0.104893	0.309053	0.509967	ns	T Test	0.3429121888245
FOXA2	0.98977	0.0010453	0.99749	0.00109139	ns	T Test	0.367889144888656	0.708937	0.0193465	0.872492	0.0592386	ns	T Test	0.367889144888656
FOXC1	0.984443	-0.00163135	0.996547	0.00150239	ns	T Test	0.754215833692007	0.467878	0.0466885	0.729342	0.137069	ns	T Test	0.754215833692007
FOXJ1	0.133508	0.127003	0.399715	0.39825	ns	T Test	0.910862039017781	0.974541	-0.00248275	0.989432	0.00461393	ns	T Test	0.910862039017781
FOXM1	0.0807254	0.162259	0.289799	0.537904	ns	T Test	0.841187581326708	0.391148	0.0598186	0.655748	0.183263	ns	T Test	0.841187581326708
FOXO4	0.997667	-0.000242663	0.998341	0.000721259	ns	T Test	0.724910467625471	0.770933	-0.020446	0.901755	0.0449115	ns	T Test	0.724910467625471
FPR1	0.624092	-0.0395443	0.836261	0.0776583	ns	T Test	0.342361224531458	0.581765	0.0457674	0.809185	0.0919524	ns	T Test	0.342361224531458
FPR3	0.342342	-0.0801074	0.650581	0.186699	ns	T Test	0.342494885319519	0.228783	-0.0886812	0.480515	0.318293	ns	T Test	0.342494885319519
FUBP1	0.836391	-0.0114292	0.933382	0.0299407	ns	T Test	0.998647753061617	0.784188	0.0107848	0.907943	0.0419413	ns	T Test	0.998647753061617
FUT4	0.598002	0.0481298	0.822114	0.0850679	ns	Wilcoxon	0.583806157112122	0.282765	0.0776512	0.552161	0.257934	ns	Wilcoxon	0.583806157112122
FUT7	0.661341	-0.0394978	0.855208	0.0679282	ns	T Test	0.57531645779201	0.635924	0.0328457	0.834512	0.0785674	ns	T Test	0.57531645779201
FZD1	0.481965	-0.0607824	0.748195	0.125985	ns	Wilcoxon	0.811535716056824	0.774765	0.0182533	0.90484	0.0434284	ns	Wilcoxon	0.811535716056824
FZD2	0.280148	0.081267	0.595665	0.224998	ns	Wilcoxon	0.527059078216553	0.706564	-0.0235019	0.872492	0.0592386	ns	Wilcoxon	0.527059078216553
FZD3	0.497512	0.0581758	0.759779	0.119313	ns	T Test	0.631604184714368	0.957275	0.00356779	0.981879	0.0079422	ns	T Test	0.631604184714368
FZD4	0.524557	-0.0520196	0.78067	0.107532	ns	T Test	0.131308666498423	0.151527	-0.0750606	0.365349	0.437293	ns	T Test	0.131308666498423
FZD6	0.755489	-0.0224782	0.899209	0.0461395	ns	T Test	0.631362730468814	0.751779	-0.0224669	0.892023	0.0496239	ns	T Test	0.631362730468814
FZD7	0.246232	0.105017	0.557122	0.254049	ns	T Test	0.281358605198315	0.604899	0.0375781	0.824711	0.0836983	ns	T Test	0.281358605198315
G6PD	0.297513	0.0781418	0.615681	0.210645	ns	T Test	0.968679292252139	0.711039	0.0320439	0.872492	0.0592386	ns	T Test	0.968679292252139
GABPA	0.0366937	0.154417	0.176559	0.753111	ns	T Test	0.237943926558533	0.128539	0.100767	0.323971	0.489494	ns	T Test	0.237943926558533
GADD45A	0.621558	-0.048288	0.835889	0.0778515	ns	Wilcoxon	0.252249360084534	0.0734081	-0.121989	0.211244	0.675215	ns	Wilcoxon	0.252249360084534
GADD45B	0.220422	-0.0992999	0.5303	0.275478	ns	T Test	0.582515566766868	0.625467	0.0402058	0.829677	0.0810908	ns	T Test	0.582515566766868
GADD45G	0.928315	-0.00656337	0.973234	0.0117828	ns	Wilcoxon	0.683986425399781	0.592584	0.0328984	0.818462	0.0870013	ns	Wilcoxon	0.683986425399781
GAS1	0.560035	-0.055333	0.798432	0.0977623	ns	Wilcoxon	0.40611207485199	0.78775	-0.0188149	0.910657	0.0406452	ns	Wilcoxon	0.40611207485199
GATA1	0.8915	-0.0108334	0.9567	0.0192243	ns	T Test	0.902219775511219	0.285177	-0.0711031	0.552461	0.257699	ns	T Test	0.902219775511219
GATA2	0.123785	0.129822	0.386696	0.412631	ns	T Test	0.421405270924304	0.375124	0.0579159	0.641215	0.192996	ns	T Test	0.421405270924304
GBP1	0.0304076	-0.257828	0.16037	0.794876	ns	T Test	0.0431396270999513	0.0741687	-0.138826	0.212197	0.673261	ns	T Test	0.0431396270999513
GBP2	0.264341	-0.0990316	0.576775	0.238994	ns	T Test	0.0923697341167511	0.0546502	-0.123036	0.171229	0.766422	ns	T Test	0.0923697341167511
GDF6	0.91294	0.0102186	0.967645	0.0142842	ns	T Test	0.0618675128777576	0.0276394	0.125268	0.105844	0.975334	ns	T Test	0.0618675128777576
GHR	0.0316648	0.175856	0.163514	0.786445	ns	T Test	0.268895509158372	0.363173	0.0566333	0.630665	0.200201	ns	T Test	0.268895509158372
GLI1	0.124121	0.146747	0.386696	0.412631	ns	T Test	0.850790565203772	0.877209	0.0116766	0.948931	0.0227654	ns	T Test	0.850790565203772
GLI3	0.791133	-0.0216509	0.917654	0.037321	ns	T Test	0.605221750229504	0.758019	-0.0187372	0.896556	0.0474228	ns	T Test	0.605221750229504
GLS	0.852816	0.0161388	0.944771	0.0246734	ns	T Test	0.0956658096472073	0.0975674	-0.0957861	0.260531	0.58414	ns	T Test	0.0956658096472073
GLUD1	0.571811	-0.0362338	0.805535	0.0939153	ns	T Test	0.833544153526422	0.8101	-0.0132758	0.919272	0.0365562	ns	T Test	0.833544153526422
GMIP	0.518125	0.0465987	0.776402	0.109914	ns	T Test	0.831815331142122	0.893227	0.00716068	0.952334	0.0212109	ns	T Test	0.831815331142122
GNA11	0.237355	-0.110021	0.545506	0.2632	ns	T Test	0.603115497428651	0.574069	0.0365563	0.804891	0.0942628	ns	T Test	0.603115497428651
GOT1	0.0072629	-0.198788	0.0554825	1.25584	ns	T Test	0.805394112268799	0.948393	0.00422008	0.980311	0.0086361	ns	T Test	0.805394112268799
GOT2	0.615566	-0.0430841	0.833123	0.0792911	ns	T Test	0.732097238729108	0.651622	0.0324783	0.835007	0.07831	ns	T Test	0.732097238729108
GPI	0.954764	-0.00488848	0.983704	0.00713576	ns	T Test	0.131176223888039	0.171435	-0.100236	0.395128	0.403262	ns	T Test	0.131176223888039
GPT	0.593654	-0.0461783	0.820612	0.0858623	ns	T Test	0.500525420361161	0.474869	0.0447737	0.733079	0.13485	ns	T Test	0.500525420361161
GPX1	0.569342	0.0487561	0.80436	0.0945497	ns	T Test	0.10304242100906	0.0571984	0.0868475	0.175621	0.755423	ns	T Test	0.10304242100906
GPX4	0.183433	-0.104389	0.470903	0.327069	ns	T Test	0.618433699775405	0.457666	-0.042264	0.721626	0.141688	ns	T Test	0.618433699775405
GRB2	0.0244456	0.139835	0.13609	0.866175	ns	T Test	0.0299800249619018	0.0202849	0.113766	0.0810301	1.09135	ns	T Test	0.0299800249619018
GRIN1	0.124202	0.115861	0.386696	0.412631	ns	Wilcoxon	0.545669555664063	0.330693	-0.0681151	0.604953	0.218278	ns	Wilcoxon	0.545669555664063
GRIN2B	0.204753	-0.0926696	0.503337	0.298141	ns	T Test	0.505811371142993	0.51242	-0.040692	0.75735	0.120703	ns	T Test	0.505811371142993
GSK3B	0.609534	-0.0366959	0.827852	0.0820475	ns	Wilcoxon	0.527059078216553	0.443599	0.0533061	0.703116	0.152973	ns	Wilcoxon	0.527059078216553
GTF2H3	0.169231	0.103442	0.454244	0.342711	ns	T Test	0.390638565248768	0.157432	0.083446	0.3739	0.427245	ns	T Test	0.390638565248768
GTF3C1	0.195133	-0.115102	0.487335	0.312172	ns	T Test	0.557887798012822	0.416464	0.0536335	0.681236	0.166703	ns	T Test	0.557887798012822
GUSB	0.509717	0.0560377	0.768465	0.114376	ns	T Test	0.581931289328362	0.725962	0.0243121	0.880207	0.055415	ns	T Test	0.581931289328362
GZMA	0.247658	-0.11067	0.558016	0.253353	ns	T Test	0.100366133183218	0.0973703	0.131834	0.260531	0.58414	ns	T Test	0.100366133183218
GZMB	0.401265	-0.095683	0.691191	0.160402	ns	Wilcoxon	0.107382535934448	0.217615	-0.134633	0.467695	0.330038	ns	Wilcoxon	0.107382535934448
GZMK	0.256277	0.132977	0.568567	0.245218	ns	T Test	0.248099930552793	0.48837	0.0450615	0.74563	0.127476	ns	T Test	0.248099930552793
GZMM	0.154347	-0.1662	0.434398	0.362112	ns	T Test	0.104282798207373	0.123307	-0.144783	0.314946	0.501763	ns	T Test	0.104282798207373
H3.5	0.172702	0.165459	0.458681	0.338489	ns	Wilcoxon	0.240532517433167	0.0902522	0.193151	0.24542	0.610091	ns	Wilcoxon	0.240532517433167
H3C10	0.0172385	0.30024	0.107795	0.967401	ns	T Test	0.424159969355416	0.465819	0.0661541	0.728211	0.137743	ns	T Test	0.424159969355416
H3C8	0.346283	-0.180313	0.654432	0.184135	ns	T Test	0.7480918733034	0.850192	-0.023012	0.936624	0.0284348	ns	T Test	0.7480918733034
HACD2	0.0800873	0.126445	0.288782	0.53943	ns	T Test	0.956893047664664	0.814272	0.0140432	0.921888	0.0353219	ns	T Test	0.956893047664664
HAMP	0.394952	0.0695119	0.688822	0.161893	ns	T Test	0.145928603986705	0.39573	-0.0463759	0.660441	0.180166	ns	T Test	0.145928603986705
HAVCR2	0.665511	0.0361007	0.856152	0.0674491	ns	Wilcoxon	0.768296360969544	0.57125	0.0329433	0.80456	0.0944414	ns	Wilcoxon	0.768296360969544
HCK	0.0416162	-0.206198	0.189819	0.721659	ns	Wilcoxon	0.623094320297242	0.471224	-0.0481415	0.731608	0.135722	ns	Wilcoxon	0.623094320297242
HDAC10	0.0485709	0.134394	0.21043	0.676893	ns	T Test	0.944827391128559	0.471448	0.0406794	0.731608	0.135722	ns	T Test	0.944827391128559
HDAC11	0.249259	-0.0926278	0.558016	0.253353	ns	T Test	0.962163097990153	0.603031	-0.0340551	0.82368	0.0842416	ns	T Test	0.962163097990153
HDAC2	0.475185	0.0573405	0.744422	0.128181	ns	T Test	0.0243154087590599	0.0275668	0.150466	0.105839	0.975354	ns	T Test	0.0243154087590599
HDAC3	0.806776	0.018668	0.923052	0.0347736	ns	Wilcoxon	0.0269277095794678	0.0533025	0.120964	0.168791	0.77265	ns	Wilcoxon	0.0269277095794678
HDAC4	0.312718	-0.0790393	0.626475	0.203096	ns	T Test	0.715881918515162	0.561195	0.0348828	0.796639	0.0987383	ns	T Test	0.715881918515162
HDAC5	0.342223	0.0864331	0.650581	0.186699	ns	T Test	0.213613915689037	0.286868	0.0711297	0.552846	0.257396	ns	T Test	0.213613915689037
HDAC6	0.0135954	0.183213	0.0895481	1.04794	ns	Wilcoxon	0.101096391677857	0.218113	0.0801786	0.467791	0.329948	ns	Wilcoxon	0.101096391677857
HDC	0.795767	-0.020647	0.919195	0.0365924	ns	Wilcoxon	0.197378396987915	0.42208	-0.0567303	0.686008	0.163671	ns	Wilcoxon	0.197378396987915
HELLS	0.0130664	0.191086	0.0876218	1.05739	ns	T Test	0.495562341247584	0.608363	0.0356719	0.826847	0.0825747	ns	T Test	0.495562341247584
HERC6	0.169805	0.109493	0.454244	0.342711	ns	T Test	0.688589467055163	0.969709	0.00236868	0.987558	0.00543719	ns	T Test	0.688589467055163
HES1	0.176245	0.0936567	0.464759	0.332772	ns	T Test	0.797414599798449	0.946279	0.00409809	0.979319	0.00907576	ns	T Test	0.797414599798449
HES5	0.679469	-0.0341126	0.867333	0.0618143	ns	T Test	0.0540239620846033	0.218956	-0.0823725	0.46852	0.329272	ns	T Test	0.0540239620846033
HGF	0.944422	-0.00580704	0.980135	0.00871388	ns	Wilcoxon	0.725740790367127	0.885109	-0.0104458	0.950668	0.0219713	ns	Wilcoxon	0.725740790367127
HHIP	0.718174	0.028073	0.879853	0.0555896	ns	T Test	0.579258413822106	0.651891	-0.0293485	0.835007	0.07831	ns	T Test	0.579258413822106
HK1	0.715805	-0.0347342	0.879682	0.0556743	ns	Wilcoxon	0.00589764118194581	0.0367384	-0.130789	0.13088	0.883125	ns	Wilcoxon	0.00589764118194581
HK2	0.124908	0.109087	0.387267	0.41199	ns	T Test	0.712068264038062	0.25137	0.0721391	0.508921	0.29335	ns	T Test	0.712068264038062
HLA.A	0.16928	-0.0761848	0.454244	0.342711	ns	T Test	0.729458538909939	0.369154	0.0310371	0.636605	0.19613	ns	T Test	0.729458538909939
HLA.B	0.329384	0.0519196	0.644284	0.190923	ns	T Test	0.883855679388443	0.890158	0.00380333	0.950668	0.0219713	ns	T Test	0.883855679388443
HLA.C	0.520538	-0.038844	0.778444	0.108773	ns	Wilcoxon	0.359626293182373	0.0817715	-0.0814515	0.227792	0.642462	ns	Wilcoxon	0.359626293182373
HLA.DPA1	0.382469	0.0858594	0.681826	0.166326	ns	T Test	0.101872900569633	0.0937645	0.13565	0.252653	0.597476	ns	T Test	0.101872900569633
HLA.DPB1	0.906561	-0.0106174	0.964406	0.0157401	ns	T Test	0.393885975828124	0.210443	0.0832049	0.457298	0.339801	ns	T Test	0.393885975828124
HLA.DQA2	0.465706	0.0663782	0.739128	0.13128	ns	T Test	0.785757805677301	0.492956	0.0451651	0.747193	0.126567	ns	T Test	0.785757805677301
HLA.F	0.00827664	-0.137046	0.0616381	1.21015	ns	T Test	0.006403865175033	0.0214046	-0.0786146	0.0845909	1.07268	ns	T Test	0.006403865175033
HLA.G	0.966262	-0.00400288	0.989074	0.004771	ns	T Test	0.849051344567734	0.390668	-0.0550789	0.655691	0.183301	ns	T Test	0.849051344567734
HMGA1	0.986973	-0.00160129	0.997468	0.00110102	ns	T Test	0.639433557550094	0.789575	-0.0158189	0.911332	0.0403236	ns	T Test	0.639433557550094
HMGA2	0.969593	-0.00357165	0.990008	0.00436148	ns	T Test	0.379003356862161	0.862468	-0.012091	0.941221	0.0263086	ns	T Test	0.379003356862161
HMGB1	0.0319518	0.172398	0.163514	0.786445	ns	T Test	0.366592461405056	0.497757	0.0377693	0.751963	0.123804	ns	T Test	0.366592461405056
HNF1A	0.366979	0.0835296	0.672037	0.172607	ns	T Test	0.927064411248747	0.650319	-0.0311944	0.835007	0.07831	ns	T Test	0.927064411248747
HOXA11	0.70128	0.0322861	0.875875	0.0575578	ns	T Test	0.556298931265166	0.438921	-0.0461848	0.699442	0.155248	ns	T Test	0.556298931265166
HOXA9	0.462436	0.0837424	0.739128	0.13128	ns	Wilcoxon	0.527059078216553	0.418982	-0.0758472	0.683845	0.165043	ns	Wilcoxon	0.527059078216553
HPGD	0.914757	0.00777138	0.967645	0.0142842	ns	Wilcoxon	0.0314816236495972	0.133921	0.0965199	0.334689	0.475359	ns	Wilcoxon	0.0314816236495972
HPRT1	0.338305	0.0773077	0.650581	0.186699	ns	T Test	0.538005808616822	0.71139	0.0278436	0.872492	0.0592386	ns	T Test	0.538005808616822
HRAS	0.914126	-0.0172867	0.967645	0.0142842	ns	Wilcoxon	0.43893051147461	0.33592	0.0976917	0.606531	0.217147	ns	Wilcoxon	0.43893051147461
HSD11B1	0.639889	0.0393547	0.840445	0.0754908	ns	Wilcoxon	0.768296360969544	0.33649	-0.0649563	0.606531	0.217147	ns	Wilcoxon	0.768296360969544
HSD17B8	0.388288	-0.0673313	0.685867	0.16376	ns	T Test	0.566778506440315	0.661362	-0.0300255	0.842043	0.0746656	ns	T Test	0.566778506440315
HSP90B1	0.18381	-0.19459	0.470903	0.327069	ns	Wilcoxon	0.643142223358155	0.703169	-0.0380786	0.869138	0.0609112	ns	Wilcoxon	0.643142223358155
HSPA1A	0.21614	-0.123207	0.524253	0.280459	ns	T Test	0.111426162589878	0.0423144	-0.162063	0.143872	0.842025	ns	T Test	0.111426162589878
HSPA6	0.384203	0.0995788	0.682721	0.165757	ns	T Test	0.125161135636342	0.11915	0.107201	0.308707	0.510454	ns	T Test	0.125161135636342
ICAM1	0.363715	-0.0935542	0.672037	0.172607	ns	T Test	0.657264786689471	0.963366	0.0028609	0.985987	0.00612892	ns	T Test	0.657264786689471
ICAM3	0.422719	-0.0590205	0.708676	0.149552	ns	T Test	0.794172312431006	0.576876	0.030747	0.805778	0.0937847	ns	T Test	0.794172312431006
ICAM4	0.230503	0.0897329	0.539476	0.268028	ns	T Test	0.0107704876758467	0.0601735	0.136015	0.181398	0.741367	ns	T Test	0.0107704876758467
ICAM5	0.355333	-0.0818137	0.661842	0.179245	ns	Wilcoxon	0.527059078216553	0.797282	-0.0150094	0.916658	0.0377928	ns	Wilcoxon	0.527059078216553
ID1	0.295846	-0.1242	0.614066	0.211785	ns	T Test	0.0684622389412291	0.0528692	-0.163203	0.168138	0.774335	ns	T Test	0.0684622389412291
IDH1	0.387081	0.0628209	0.685867	0.16376	ns	Wilcoxon	0.768296360969544	0.999824	-1.21255e-05	0.999824	7.65859e-05	ns	Wilcoxon	0.768296360969544
IDO1	0.638858	-0.0401812	0.840445	0.0754908	ns	T Test	0.983333216586868	0.500997	0.0472862	0.754027	0.122613	ns	T Test	0.983333216586868
IER3	0.181621	-0.163117	0.469665	0.328212	ns	Wilcoxon	0.833373427391053	0.457711	-0.0664845	0.721626	0.141688	ns	Wilcoxon	0.833373427391053
IFI16	0.0536424	0.32215	0.22649	0.64495	ns	Wilcoxon	0.545669555664063	0.938243	-0.00965235	0.975088	0.0109562	ns	Wilcoxon	0.545669555664063
IFI27	0.964933	0.00389462	0.989074	0.004771	ns	T Test	0.820531923832222	0.984507	-0.00142443	0.994725	0.00229692	ns	T Test	0.820531923832222
IFI35	0.775391	0.0218841	0.907685	0.042065	ns	T Test	0.0569590487305439	0.0461486	0.100622	0.154036	0.812377	ns	T Test	0.0569590487305439
IFI6	0.907514	-0.0106035	0.964406	0.0157401	ns	T Test	0.813619412366751	0.65579	0.0357972	0.837107	0.0772192	ns	T Test	0.813619412366751
IFIH1	0.661586	0.035255	0.855208	0.0679282	ns	T Test	0.0480022479008198	0.0520242	0.110816	0.166883	0.777588	ns	T Test	0.0480022479008198
IFIT1	0.57707	0.0463567	0.809012	0.092045	ns	T Test	0.362450217447971	0.872445	-0.00895728	0.946745	0.0237669	ns	T Test	0.362450217447971
IFIT2	0.0834997	-0.110222	0.29475	0.530546	ns	T Test	0.119800110846558	0.101034	0.117683	0.268339	0.571317	ns	T Test	0.119800110846558
IFIT3	0.521909	0.0614657	0.778922	0.108506	ns	T Test	0.0722225633287332	0.0478056	0.137339	0.157091	0.80385	ns	T Test	0.0722225633287332
IFITM2	0.842614	-0.0155232	0.937503	0.0280273	ns	Wilcoxon	0.151500940322876	0.113289	-0.119417	0.295589	0.529312	ns	Wilcoxon	0.151500940322876
IFNA1	0.0335839	-0.330758	0.166459	0.778692	ns	Wilcoxon	0.229189634323121	0.231224	-0.183633	0.482639	0.316377	ns	Wilcoxon	0.229189634323121
IFNAR1	0.79794	-0.0178656	0.92027	0.0360847	ns	Wilcoxon	0.683986425399781	0.628069	-0.0297399	0.829677	0.0810908	ns	Wilcoxon	0.683986425399781
IFNG	0.835962	0.0165925	0.933382	0.0299407	ns	T Test	0.583782468082517	0.629621	0.0323795	0.830507	0.0806565	ns	T Test	0.583782468082517
IFNGR1	0.0241403	-0.208966	0.135515	0.868012	ns	T Test	0.760322128413264	0.933451	-0.00489686	0.97445	0.0112404	ns	T Test	0.760322128413264
IFNL2	0.714164	0.0433809	0.879682	0.0556743	ns	Wilcoxon	0.725740790367127	0.437713	-0.0677646	0.699021	0.15551	ns	Wilcoxon	0.725740790367127
IGF1R	0.0682333	-0.160181	0.264463	0.577635	ns	Wilcoxon	0.344876766204834	0.529715	-0.0470146	0.772788	0.11194	ns	Wilcoxon	0.344876766204834
IGF2R	0.0258793	-0.17277	0.141525	0.849168	ns	T Test	0.239214001278089	0.231855	-0.0576789	0.483276	0.315805	ns	T Test	0.239214001278089
IGFBP3	0.814611	0.0274776	0.927769	0.0325602	ns	T Test	0.247586310512895	0.381345	0.0868471	0.648019	0.188412	ns	T Test	0.247586310512895
IGLL1	0.204473	0.157742	0.503337	0.298141	ns	T Test	0.751225936743702	0.624087	-0.0636182	0.829677	0.0810908	ns	T Test	0.751225936743702
IKBKB	0.316536	0.0714383	0.629672	0.200885	ns	Wilcoxon	0.944107174873352	0.533917	-0.0316333	0.773689	0.111434	ns	Wilcoxon	0.944107174873352
IKBKE	0.402255	-0.0475014	0.691191	0.160402	ns	T Test	0.00370204061941232	0.0346155	-0.12439	0.125635	0.900891	ns	T Test	0.00370204061941232
IKBKG	0.326678	0.111793	0.642943	0.191827	ns	Wilcoxon	0.159985303878784	0.040822	0.127023	0.140693	0.851726	ns	Wilcoxon	0.159985303878784
IL10	0.219487	0.110556	0.52891	0.276618	ns	Wilcoxon	0.545669555664063	0.296502	0.0702505	0.564953	0.247988	ns	Wilcoxon	0.545669555664063
IL11RA	0.238942	-0.0971503	0.54816	0.261092	ns	Wilcoxon	0.159985303878784	0.0314219	-0.13321	0.116128	0.935063	ns	Wilcoxon	0.159985303878784
IL12A	0.336027	-0.0796876	0.65012	0.187007	ns	T Test	0.537435654683464	0.586446	0.0349729	0.810739	0.0911188	ns	T Test	0.537435654683464
IL12B	0.627066	0.0449821	0.837218	0.0771614	ns	T Test	0.861000990527869	0.926366	-0.00611076	0.972152	0.0122656	ns	T Test	0.861000990527869
IL12RB1	0.393912	0.127687	0.688822	0.161893	ns	Wilcoxon	0.704756498336792	0.202792	-0.153167	0.446565	0.350116	ns	Wilcoxon	0.704756498336792
IL13RA1	0.247029	0.115315	0.558016	0.253353	ns	Wilcoxon	0.0564266443252565	0.136221	-0.101247	0.338725	0.470153	ns	Wilcoxon	0.0564266443252565
IL15	0.466059	-0.0584792	0.739128	0.13128	ns	Wilcoxon	0.663443565368653	0.800081	-0.0166733	0.91703	0.0376163	ns	Wilcoxon	0.663443565368653
IL16	0.172557	-0.107936	0.458681	0.338489	ns	T Test	0.0985216456566654	0.119896	-0.0894136	0.309053	0.509967	ns	T Test	0.0985216456566654
IL17B	0.338548	0.0818991	0.650581	0.186699	ns	T Test	0.909962904624858	0.543065	-0.0379865	0.779519	0.108173	ns	T Test	0.909962904624858
IL17F	0.539027	-0.0498506	0.788146	0.103393	ns	T Test	0.484208353321503	0.839245	-0.0113125	0.932537	0.030334	ns	T Test	0.484208353321503
IL17RB	0.038621	0.213248	0.184307	0.734458	ns	T Test	0.0666785677980544	0.0727283	0.121448	0.209695	0.678411	ns	T Test	0.0666785677980544
IL18	0.179474	-0.119143	0.468274	0.3295	ns	T Test	0.0664510780287621	0.310647	0.0637429	0.581286	0.23561	ns	T Test	0.0664510780287621
IL19	0.625954	-0.0442015	0.837218	0.0771614	ns	Wilcoxon	0.47316575050354	0.807666	-0.0186802	0.919244	0.0365693	ns	Wilcoxon	0.47316575050354
IL1A	0.308342	-0.0877977	0.622566	0.205815	ns	T Test	0.737089776547355	0.284181	0.0708891	0.552461	0.257699	ns	T Test	0.737089776547355
IL1B	0.720537	0.0372237	0.881052	0.0549984	ns	T Test	0.673895037606776	0.733289	-0.0282466	0.882089	0.0544874	ns	T Test	0.673895037606776
IL1R2	0.943054	0.00663116	0.980009	0.00877002	ns	Wilcoxon	0.583806157112122	0.580048	0.0393676	0.808683	0.0922215	ns	Wilcoxon	0.583806157112122
IL1RAP	0.343004	0.0938048	0.650581	0.186699	ns	Wilcoxon	0.47316575050354	0.74001	0.0253199	0.885235	0.0529416	ns	Wilcoxon	0.47316575050354
IL1RAPL2	0.856939	0.0168573	0.947632	0.0233604	ns	Wilcoxon	0.768296360969544	0.557213	-0.0363105	0.791744	0.101415	ns	Wilcoxon	0.768296360969544
IL1RL1	0.873527	0.0112713	0.951824	0.0214434	ns	T Test	0.730334327938335	0.865947	-0.0111464	0.943527	0.0252458	ns	T Test	0.730334327938335
IL1RL2	0.510803	0.0423159	0.769318	0.113894	ns	T Test	0.0513066977246195	0.102779	-0.10741	0.271997	0.565435	ns	T Test	0.0513066977246195
IL1RN	0.0402493	0.180814	0.187326	0.727402	ns	Wilcoxon	0.899570107460022	0.992269	0.000562662	0.996302	0.00160882	ns	Wilcoxon	0.899570107460022
IL2	0.113564	-0.143228	0.366671	0.435723	ns	T Test	0.43133947975095	0.618482	0.0328562	0.829677	0.0810908	ns	T Test	0.43133947975095
IL20RA	0.655535	0.0339955	0.851448	0.0698416	ns	T Test	0.608755999077091	0.349324	0.064174	0.616326	0.210189	ns	T Test	0.608755999077091
IL20RB	0.829118	-0.0192775	0.931877	0.0306414	ns	T Test	0.96449697208807	0.747144	-0.018933	0.890575	0.0503296	ns	T Test	0.96449697208807
IL21	0.698431	0.0306989	0.874958	0.0580127	ns	Wilcoxon	0.988812685012818	0.550867	-0.0416103	0.787419	0.103794	ns	Wilcoxon	0.988812685012818
IL21R	0.0699199	-0.176993	0.265016	0.576728	ns	T Test	0.0425559545537099	0.0643196	-0.110348	0.191409	0.718038	ns	T Test	0.0425559545537099
IL22	0.817469	-0.0195982	0.927769	0.0325602	ns	Wilcoxon	0.159985303878784	0.125176	-0.111254	0.317655	0.498044	ns	Wilcoxon	0.159985303878784
IL23A	0.889148	-0.0119344	0.95556	0.0197419	ns	T Test	0.445525329450037	0.770367	-0.0155087	0.901755	0.0449115	ns	T Test	0.445525329450037
IL23R	0.860545	0.014798	0.948904	0.0227777	ns	Wilcoxon	0.663443565368653	0.989756	0.000852961	0.995141	0.00211558	ns	Wilcoxon	0.663443565368653
IL24	0.91655	0.00952663	0.96821	0.0140303	ns	T Test	0.137513152087469	0.205133	-0.0858142	0.45038	0.346421	ns	T Test	0.137513152087469
IL26	0.301789	0.0853216	0.619493	0.207963	ns	Wilcoxon	0.811535716056824	0.908578	-0.00887099	0.961795	0.0169176	ns	Wilcoxon	0.811535716056824
IL27	0.905627	-0.017526	0.964406	0.0157401	ns	Wilcoxon	0.207616567611695	0.0877438	0.278425	0.239478	0.620735	ns	Wilcoxon	0.207616567611695
IL2RA	0.426831	-0.0773156	0.711545	0.147798	ns	T Test	0.152864594283968	0.0393098	-0.13011	0.137399	0.862017	ns	T Test	0.152864594283968
IL3	0.26594	0.107771	0.577046	0.238789	ns	Wilcoxon	0.302899241447449	0.163466	-0.0987731	0.383925	0.415753	ns	Wilcoxon	0.302899241447449
IL33	0.381581	-0.0840645	0.681824	0.166328	ns	T Test	0.993430281796946	0.640476	-0.0351432	0.835007	0.07831	ns	T Test	0.993430281796946
IL34	0.646432	0.0429286	0.844063	0.073625	ns	T Test	0.856354515322958	0.510736	0.0359643	0.75735	0.120703	ns	T Test	0.856354515322958
IL3RA	0.399415	-0.0847031	0.691191	0.160402	ns	T Test	0.549157664366459	0.180244	-0.102704	0.408856	0.38843	ns	T Test	0.549157664366459
IRAK1	0.676223	-0.0343999	0.865141	0.0629133	ns	T Test	0.0900828970793173	0.0453245	0.131597	0.151627	0.819223	ns	T Test	0.0900828970793173
IRAK3	0.905527	0.00800818	0.964406	0.0157401	ns	Wilcoxon	0.490798592567444	0.580818	-0.0380237	0.808996	0.0920536	ns	Wilcoxon	0.490798592567444
IRAK4	0.1949	-0.0969739	0.487335	0.312172	ns	T Test	0.851720864754844	0.985051	-0.00121547	0.994725	0.00229692	ns	T Test	0.851720864754844
IRF1	0.9331	0.00770835	0.975214	0.0109	ns	Wilcoxon	0.113961219787598	0.0967773	-0.11568	0.259826	0.585317	ns	Wilcoxon	0.113961219787598
IRF2	0.929235	-0.00701289	0.973234	0.0117828	ns	T Test	0.53985730020566	0.512252	0.0327012	0.75735	0.120703	ns	T Test	0.53985730020566
IRF3	0.735223	-0.0222914	0.891448	0.0499042	ns	T Test	0.00711865143641259	0.0136608	-0.111902	0.0578436	1.23774	ns	T Test	0.00711865143641259
IRF5	0.810656	0.0464347	0.926285	0.0332553	ns	Wilcoxon	0.240532517433167	0.132398	0.278826	0.331442	0.479593	ns	Wilcoxon	0.240532517433167
IRF7	0.012273	-0.525015	0.0834342	1.07866	ns	Wilcoxon	0.833373427391053	0.239005	-0.161941	0.491672	0.308324	ns	Wilcoxon	0.833373427391053
IRF9	0.478577	0.0564049	0.746251	0.127115	ns	T Test	0.306147419665288	0.541906	0.0310365	0.778958	0.108486	ns	T Test	0.306147419665288
IRGM	0.783504	-0.0207527	0.913575	0.0392559	ns	T Test	0.29393538356508	0.982356	0.00150794	0.993755	0.00272059	ns	T Test	0.29393538356508
ISG15	0.179088	0.205954	0.468091	0.32967	ns	Wilcoxon	0.508766055107117	0.728283	0.0638133	0.880405	0.0553175	ns	Wilcoxon	0.508766055107117
ISG20	0.546508	0.0540617	0.79017	0.102279	ns	Wilcoxon	0.725740790367127	0.777149	-0.0187626	0.905452	0.0431345	ns	Wilcoxon	0.725740790367127
ITCH	0.864171	-0.0120077	0.950075	0.0222422	ns	Wilcoxon	0.623094320297242	0.768356	0.0178966	0.901755	0.0449115	ns	Wilcoxon	0.623094320297242
ITGA1	0.22658	-0.0878032	0.536698	0.27027	ns	T Test	0.00791281365501524	0.0118631	-0.15873	0.0523246	1.28129	ns	T Test	0.00791281365501524
ITGA2	0.991488	0.000786537	0.99749	0.00109139	ns	T Test	0.69508035839446	0.754981	-0.0221034	0.894751	0.0482977	ns	T Test	0.69508035839446
ITGA3	0.573011	-0.0395185	0.805694	0.0938297	ns	T Test	0.223739962276752	0.512338	-0.0404064	0.75735	0.120703	ns	T Test	0.223739962276752
ITGA4	0.571581	-0.045672	0.805535	0.0939153	ns	T Test	0.319971212041665	0.135688	-0.0829594	0.337967	0.471126	ns	T Test	0.319971212041665
ITGA8	0.355828	-0.0864096	0.661842	0.179245	ns	T Test	0.422928121096927	0.913943	-0.00760728	0.965405	0.0152905	ns	T Test	0.422928121096927
ITGAM	0.951651	-0.00537848	0.983505	0.00722343	ns	T Test	0.525985349107492	0.483921	-0.050074	0.741585	0.129839	ns	T Test	0.525985349107492
ITGAV	0.830012	0.0195378	0.931877	0.0306414	ns	Wilcoxon	0.527059078216553	0.779882	0.0204783	0.906498	0.0426333	ns	Wilcoxon	0.527059078216553
ITGB3	0.482641	0.0574485	0.748195	0.125985	ns	T Test	0.0933041276860418	0.16864	0.0988195	0.391732	0.407011	ns	T Test	0.0933041276860418
ITGB4	0.565347	0.0487074	0.803302	0.0951214	ns	T Test	0.856808937132246	0.543359	0.0416517	0.779519	0.108173	ns	T Test	0.856808937132246
ITGB6	0.918083	0.0106001	0.969087	0.0136372	ns	T Test	0.100431196200724	0.0749686	0.107335	0.213299	0.671012	ns	T Test	0.100431196200724
ITGB8	0.536517	0.0538081	0.788146	0.103393	ns	T Test	0.376224749759864	0.507899	0.0468047	0.75735	0.120703	ns	T Test	0.376224749759864
ITPK1	0.430757	0.116257	0.713299	0.146729	ns	T Test	0.851545652687762	0.345016	0.110331	0.613086	0.212479	ns	T Test	0.851545652687762
JADE1	0.762627	0.0205389	0.901235	0.0451618	ns	T Test	0.451535050815706	0.616682	0.0346247	0.829677	0.0810908	ns	T Test	0.451535050815706
JAG1	0.589661	0.0438675	0.818741	0.0868535	ns	Wilcoxon	0.789837837219239	0.833223	0.012373	0.93225	0.0304677	ns	Wilcoxon	0.789837837219239
JAG2	0.554344	0.04797	0.795293	0.0994729	ns	T Test	0.263032559699655	0.35089	-0.0810568	0.616866	0.209809	ns	T Test	0.263032559699655
JAK1	0.227387	-0.0741383	0.536698	0.27027	ns	T Test	0.0624151972097302	0.0332551	-0.0682937	0.121389	0.91582	ns	T Test	0.0624151972097302
JAK2	0.0189739	-0.1635	0.115717	0.936602	ns	T Test	0.660999393719468	0.746527	0.0162047	0.890575	0.0503296	ns	T Test	0.660999393719468
JAM3	0.524661	0.0487721	0.78067	0.107532	ns	T Test	0.836233293138897	0.728324	-0.0228448	0.880405	0.0553175	ns	T Test	0.836233293138897
JUN	0.139823	-0.173472	0.414434	0.382545	ns	Wilcoxon	0.87740707397461	0.87183	-0.010458	0.946745	0.0237669	ns	Wilcoxon	0.87740707397461
JUNB	0.205514	-0.162889	0.503426	0.298065	ns	T Test	0.140305721537787	0.0862617	-0.15206	0.236741	0.625727	ns	T Test	0.140305721537787
KAT2B	0.874455	-0.0130316	0.951824	0.0214434	ns	T Test	0.42347064538119	0.555194	0.0331815	0.791151	0.101741	ns	T Test	0.42347064538119
KBTBD8	0.0411858	0.168634	0.189557	0.72226	ns	T Test	0.172173442530437	0.0584582	0.13716	0.177895	0.749835	ns	T Test	0.172173442530437
KDM5C	0.828862	-0.017619	0.931877	0.0306414	ns	T Test	0.082310193791986	0.0178732	-0.121587	0.0729701	1.13685	ns	T Test	0.082310193791986
KDM6A	0.729742	-0.025859	0.887184	0.0519864	ns	T Test	0.241151263117979	0.386074	-0.0603876	0.650923	0.186471	ns	T Test	0.241151263117979
KEAP1	0.926121	0.00870534	0.972723	0.0120109	ns	Wilcoxon	0.527059078216553	0.252952	0.0710977	0.510729	0.291809	ns	Wilcoxon	0.527059078216553
KIR.Family	0.265166	0.0645821	0.576775	0.238994	ns	T Test	0.830587037988613	0.781703	0.0131145	0.907614	0.0420986	ns	T Test	0.830587037988613
KMT2C	0.618682	0.0345949	0.835573	0.0780157	ns	T Test	0.10857507812786	0.296148	0.0668928	0.564953	0.247988	ns	T Test	0.10857507812786
KMT2D	0.775222	-0.0243276	0.907685	0.042065	ns	T Test	0.294228797240816	0.0955758	0.0684295	0.257066	0.589956	ns	T Test	0.294228797240816
KRAS	0.599208	0.0420033	0.822247	0.0849977	ns	Wilcoxon	0.988812685012817	0.989228	0.000830111	0.995141	0.00211558	ns	Wilcoxon	0.988812685012817
KRT1	0.226055	-0.112667	0.536698	0.27027	ns	T Test	0.0911832795197245	0.0780532	-0.126582	0.220133	0.657314	ns	T Test	0.0911832795197245
KRT10	0.259239	0.0933948	0.571167	0.243237	ns	T Test	0.717760985957789	0.507342	-0.0356426	0.75735	0.120703	ns	T Test	0.717760985957789
KRT14	0.877128	-0.0131529	0.951824	0.0214434	ns	Wilcoxon	0.197378396987915	0.0497279	0.113537	0.162327	0.789608	ns	Wilcoxon	0.197378396987915
KRT18	0.0687033	-0.291243	0.264463	0.577635	ns	Wilcoxon	0.833373427391053	0.856778	0.0326804	0.940552	0.0266172	ns	Wilcoxon	0.833373427391053
KRT5	0.623558	-0.0501181	0.836261	0.0776583	ns	T Test	0.784231647594559	0.860838	-0.00980844	0.941221	0.0263086	ns	T Test	0.784231647594559
LAG3	0.110071	-0.149112	0.3601	0.443576	ns	Wilcoxon	0.0424891710281373	0.0119085	0.174274	0.052369	1.28093	ns	Wilcoxon	0.0424891710281373
LAIR1	0.0777517	-0.165067	0.283813	0.546968	ns	Wilcoxon	0.359626293182373	0.372662	-0.0576096	0.638479	0.194853	ns	Wilcoxon	0.359626293182373
LAIR2	0.166736	-0.13415	0.453399	0.343519	ns	Wilcoxon	0.359626293182373	0.814217	-0.0173025	0.921888	0.0353219	ns	Wilcoxon	0.359626293182373
LAMA3	0.990344	-0.00110617	0.99749	0.00109139	ns	T Test	0.492951155336667	0.227283	-0.0868355	0.479137	0.31954	ns	T Test	0.492951155336667
LAMP1	0.492938	0.0517816	0.758603	0.119986	ns	Wilcoxon	0.855335712432862	0.489037	-0.0400994	0.74563	0.127476	ns	Wilcoxon	0.855335712432862
LCOR	0.395073	0.0774667	0.688822	0.161893	ns	T Test	0.60402746101962	0.840937	-0.0150196	0.932835	0.030195	ns	T Test	0.60402746101962
LFNG	0.0712969	-0.160845	0.266502	0.5743	ns	T Test	0.182958623732418	0.195796	-0.0903882	0.434232	0.362278	ns	T Test	0.182958623732418
LGALS3	0.226711	-0.135917	0.536698	0.27027	ns	T Test	0.537439471291698	0.328537	-0.0828046	0.604953	0.218278	ns	T Test	0.537439471291698
LGALS9	0.0900794	0.217052	0.311183	0.506984	ns	T Test	0.25087552800421	0.146854	0.143854	0.356784	0.447595	ns	T Test	0.25087552800421
LIF	0.429011	-0.0615601	0.712774	0.147048	ns	T Test	0.885137918493239	0.692717	0.023678	0.860526	0.0652362	ns	T Test	0.885137918493239
LIG4	0.692298	0.0330824	0.873545	0.0587147	ns	T Test	0.28760961524538	0.387246	0.0506139	0.651418	0.18614	ns	T Test	0.28760961524538
LILRA1	0.29345	-0.0970764	0.612351	0.212999	ns	T Test	0.407655335380733	0.918054	0.00710212	0.967679	0.0142688	ns	T Test	0.407655335380733
LILRA4	0.986686	0.00302497	0.997468	0.00110102	ns	T Test	0.965098686613257	0.715622	0.0413636	0.873619	0.0586778	ns	T Test	0.965098686613257
LILRB1	0.078072	0.222356	0.284282	0.546251	ns	T Test	0.0750258663043622	0.0421959	0.202539	0.143872	0.842025	ns	T Test	0.0750258663043622
LILRB2	0.516637	0.0963909	0.774956	0.110723	ns	T Test	0.682075736921368	0.493175	0.0989883	0.747193	0.126567	ns	T Test	0.682075736921368
LILRB4	0.913765	-0.0147987	0.967645	0.0142842	ns	T Test	0.0147113659764744	0.0334319	0.179399	0.121735	0.914585	ns	T Test	0.0147113659764744
LRP1	0.254552	-0.105412	0.567288	0.246197	ns	Wilcoxon	0.87740707397461	0.697884	0.0252708	0.86477	0.0630995	ns	Wilcoxon	0.87740707397461
LRP5	0.948582	0.00529995	0.981072	0.00829914	ns	T Test	0.0565705749810595	0.124585	0.107502	0.317242	0.49861	ns	T Test	0.0565705749810595
LRRN3	0.512375	-0.0622604	0.770903	0.113	ns	Wilcoxon	0.14335036277771	0.0521737	-0.137322	0.167001	0.777281	ns	Wilcoxon	0.14335036277771
LTA	0.616367	0.0400092	0.833446	0.0791228	ns	Wilcoxon	0.14335036277771	0.108886	-0.10126	0.284601	0.545764	ns	Wilcoxon	0.14335036277771
LTB	0.713055	-0.0459237	0.879682	0.0556743	ns	T Test	0.0527323037805225	0.0425897	-0.143247	0.144105	0.841321	ns	T Test	0.0527323037805225
LTF	0.230788	0.105634	0.539476	0.268028	ns	T Test	0.0974441665887422	0.0423266	0.128208	0.143872	0.842025	ns	T Test	0.0974441665887422
LY6E	0.387276	0.059819	0.685867	0.16376	ns	T Test	0.665548342511753	0.501158	-0.0370752	0.754027	0.122613	ns	T Test	0.665548342511753
LY96	0.794946	0.0218433	0.919195	0.0365924	ns	Wilcoxon	0.833373427391053	0.799096	-0.0173828	0.91703	0.0376163	ns	Wilcoxon	0.833373427391053
LYZ	0.0107912	-0.491342	0.0750825	1.12446	ns	T Test	0.0877810352885728	0.0594705	-0.259184	0.179868	0.745046	ns	T Test	0.0877810352885728
MAD2L2	0.10716	-0.14093	0.352795	0.452477	ns	T Test	0.719795829594345	0.877217	0.0094982	0.948931	0.0227654	ns	T Test	0.719795829594345
MAGEA12	0.821958	0.0281124	0.930589	0.0312419	ns	T Test	0.750299488557403	0.764439	0.0196174	0.901272	0.045144	ns	T Test	0.750299488557403
MAGEA3.A6	0.241883	-0.10177	0.550197	0.259482	ns	T Test	0.384009000904152	0.280712	-0.0739448	0.550284	0.259413	ns	T Test	0.384009000904152
MAGEA4	0.96044	0.00398664	0.987082	0.00564673	ns	Wilcoxon	0.344876766204834	0.860369	-0.0110588	0.941221	0.0263086	ns	Wilcoxon	0.344876766204834
MAGEB2	0.585691	-0.0526518	0.815717	0.0884607	ns	T Test	0.867526276489356	0.887338	-0.0113054	0.950668	0.0219713	ns	T Test	0.867526276489356
MAGEC1	0.241071	-0.112542	0.549642	0.25992	ns	T Test	0.0228672699698924	0.0199702	-0.158184	0.0799888	1.09697	ns	T Test	0.0228672699698924
MAML2	0.971971	0.00285983	0.990008	0.00436148	ns	T Test	0.0871788950952383	0.0544683	-0.126378	0.17114	0.766648	ns	T Test	0.0871788950952383
MAP2K1	0.499618	0.0424182	0.759779	0.119313	ns	T Test	0.53491712858047	0.269636	-0.0665787	0.5328	0.273436	ns	T Test	0.53491712858047
MAP2K4	0.168173	0.100106	0.454244	0.342711	ns	Wilcoxon	1	0.745458	0.0196157	0.890575	0.0503296	ns	Wilcoxon	1
MAP2K6	0.144107	-0.10613	0.421235	0.375476	ns	T Test	0.610565029832033	0.625226	0.0308143	0.829677	0.0810908	ns	T Test	0.610565029832033
MAP3K12	0.12292	-0.107818	0.386696	0.412631	ns	T Test	0.46573863586954	0.342305	0.0580565	0.6115	0.213604	ns	T Test	0.46573863586954
MAP3K13	0.936117	0.00602972	0.976302	0.0104159	ns	T Test	0.0150234330807647	0.0399478	-0.138507	0.1393	0.856048	ns	T Test	0.0150234330807647
MAP3K14	0.557043	-0.0439524	0.797175	0.0984463	ns	Wilcoxon	0.725740790367127	0.764322	-0.0243498	0.901272	0.045144	ns	Wilcoxon	0.725740790367127
MAP3K20	0.751218	-0.022813	0.896381	0.0475072	ns	T Test	0.293224938352264	0.383303	0.0582099	0.649949	0.187121	ns	T Test	0.293224938352264
MAP3K7	0.379377	0.0668269	0.67903	0.168111	ns	T Test	0.137899344100366	0.223643	-0.0746933	0.472809	0.325314	ns	T Test	0.137899344100366
MAP3K8	0.784194	-0.0183897	0.91366	0.0392153	ns	T Test	0.54098006033849	0.531201	-0.0444262	0.773077	0.111777	ns	T Test	0.54098006033849
MAP4K2	0.206154	0.0856418	0.50416	0.297432	ns	T Test	0.0731601252239704	0.0469483	-0.100679	0.155729	0.80763	ns	T Test	0.0731601252239704
MAPK1	0.321616	0.0794987	0.637212	0.195716	ns	Wilcoxon	0.833373427391053	0.473838	-0.03471	0.733015	0.134887	ns	Wilcoxon	0.833373427391053
MAPK10	0.566071	0.0565507	0.80356	0.0949817	ns	T Test	0.203470508546995	0.256182	-0.0990465	0.514346	0.288745	ns	T Test	0.203470508546995
MAPK11	0.337512	0.0803557	0.650581	0.186699	ns	T Test	0.411466833537128	0.522122	-0.0384934	0.766123	0.115701	ns	T Test	0.411466833537128
MAPK12	0.393696	0.0760522	0.688822	0.161893	ns	T Test	0.89021482765617	0.843266	-0.0125491	0.933933	0.0296843	ns	T Test	0.89021482765617
MAPK3	0.306138	0.076197	0.622566	0.205815	ns	T Test	0.719094332683909	0.484382	0.044226	0.741585	0.129839	ns	T Test	0.719094332683909
MAPK8	0.61092	-0.0384368	0.827852	0.0820475	ns	Wilcoxon	0.207616567611695	0.238639	0.0845594	0.491672	0.308324	ns	Wilcoxon	0.207616567611695
MAPK8IP1	0.77207	0.0372535	0.90641	0.0426753	ns	T Test	0.897403146685032	0.644421	0.0400435	0.835007	0.07831	ns	T Test	0.897403146685032
MAPK8IP2	0.672395	0.0406305	0.862761	0.0641093	ns	T Test	0.284459915528515	0.333409	0.0605309	0.60553	0.217864	ns	T Test	0.284459915528515
MAPK9	0.973179	-0.00261942	0.990557	0.00412065	ns	T Test	0.324581244176749	0.152993	0.0602867	0.366347	0.436108	ns	T Test	0.324581244176749
MAPKAPK2	0.0498126	0.182049	0.213978	0.669632	ns	T Test	0.77181651035338	0.639697	0.0187574	0.835007	0.07831	ns	T Test	0.77181651035338
MARCO	0.343183	0.0918363	0.650581	0.186699	ns	Wilcoxon	0.966447234153748	0.710179	-0.0294444	0.872492	0.0592386	ns	Wilcoxon	0.966447234153748
MASP1	0.553628	-0.0482915	0.795035	0.0996136	ns	T Test	0.749003192126735	0.440551	-0.0529934	0.700747	0.154439	ns	T Test	0.749003192126735
MASP2	0.705177	-0.0342419	0.876454	0.0572706	ns	T Test	0.0377105371295812	0.302701	0.066507	0.575131	0.240233	ns	T Test	0.0377105371295812
MBL2	0.312815	-0.0837919	0.626475	0.203096	ns	T Test	0.486650093603824	0.394907	-0.0540066	0.659811	0.180581	ns	T Test	0.486650093603824
MCAM	0.0168885	-0.192335	0.106054	0.974473	ns	Wilcoxon	0.229189634323121	0.357929	-0.0737387	0.62701	0.202725	ns	Wilcoxon	0.229189634323121
MCAT	0.873825	-0.0112516	0.951824	0.0214434	ns	T Test	0.3787501880673	0.37967	-0.0505429	0.646748	0.189265	ns	T Test	0.3787501880673
MDC1	0.420927	0.0650825	0.70647	0.150906	ns	T Test	0.600257081997482	0.880625	0.00930643	0.949844	0.0223476	ns	T Test	0.600257081997482
MDM2	0.181908	-0.0893763	0.469665	0.328212	ns	Wilcoxon	0.302899241447449	0.37458	0.0483811	0.641026	0.193125	ns	Wilcoxon	0.302899241447449
MDM4	0.757478	0.0229939	0.899209	0.0461395	ns	T Test	0.00458900480238604	0.0293939	0.118675	0.110869	0.955189	ns	T Test	0.00458900480238604
ME2	0.790023	-0.0195445	0.917654	0.037321	ns	T Test	0.814604490085034	0.842174	-0.0110271	0.93351	0.0298812	ns	T Test	0.814604490085034
MED12	0.746277	-0.0203444	0.894175	0.0485776	ns	T Test	0.883658658999674	0.931169	0.00388669	0.97445	0.0112404	ns	T Test	0.883658658999674
MEFV	0.980161	0.00210523	0.995613	0.00190964	ns	Wilcoxon	0.87740707397461	0.991594	0.000790879	0.9963	0.00161004	ns	Wilcoxon	0.87740707397461
MELK	0.170411	0.113375	0.455044	0.341947	ns	T Test	0.048912898055333	0.108581	0.082775	0.284601	0.545764	ns	T Test	0.048912898055333
MEN1	0.306936	0.072404	0.622566	0.205815	ns	Wilcoxon	0.024863600730896	0.0115155	0.172785	0.0509433	1.29291	ns	Wilcoxon	0.024863600730896
MERTK	0.0184867	0.173786	0.113212	0.946109	ns	T Test	0.827091167227234	0.529792	-0.0435812	0.772788	0.11194	ns	T Test	0.827091167227234
MET	0.539086	0.0425618	0.788146	0.103393	ns	T Test	0.312288480228324	0.337372	-0.054718	0.606778	0.21697	ns	T Test	0.312288480228324
MFGE8	0.885746	0.0137848	0.954673	0.0201453	ns	T Test	0.478973268913345	0.890369	0.00780358	0.950668	0.0219713	ns	T Test	0.478973268913345
MGMT	0.0561441	0.147991	0.233069	0.632516	ns	T Test	0.826100684036663	0.937861	0.00422654	0.975088	0.0109562	ns	T Test	0.826100684036663
MIA	0.753218	0.0262788	0.898033	0.0467076	ns	T Test	0.612972160191288	0.934344	-0.00522301	0.97445	0.0112404	ns	T Test	0.612972160191288
MIB1	0.374132	-0.0627077	0.677446	0.169125	ns	T Test	0.552250889046526	0.907983	0.00645248	0.961795	0.0169176	ns	T Test	0.552250889046526
MICB	0.202201	0.120001	0.501107	0.300069	ns	Wilcoxon	0.45587432384491	0.502269	-0.0562883	0.754264	0.122476	ns	Wilcoxon	0.45587432384491
MIF	0.495194	0.0602973	0.759734	0.119338	ns	Wilcoxon	0.643142223358155	0.886279	0.00892544	0.950668	0.0219713	ns	Wilcoxon	0.643142223358155
MKI67	0.0693422	0.178762	0.265016	0.576728	ns	Wilcoxon	0.159985303878784	0.0837779	0.138429	0.231817	0.634854	ns	Wilcoxon	0.159985303878784
MLF1	0.633411	0.0439018	0.84039	0.0755191	ns	T Test	0.903209354807727	0.860925	0.0122106	0.941221	0.0263086	ns	T Test	0.903209354807727
MLPH	0.232275	-0.103307	0.542097	0.265923	ns	T Test	0.200182634021568	0.0294005	-0.14552	0.110869	0.955189	ns	T Test	0.200182634021568
MME	0.38278	0.0670036	0.681826	0.166326	ns	T Test	0.942256324671069	0.778139	0.0186716	0.905893	0.0429229	ns	T Test	0.942256324671069
MMP11	0.0582654	0.163766	0.238748	0.62206	ns	Wilcoxon	0.0564266443252565	0.040818	0.162182	0.140693	0.851726	ns	Wilcoxon	0.0564266443252565
MMP3	0.529479	-0.0622501	0.785081	0.105086	ns	T Test	0.991880788448399	0.981624	-0.00176253	0.993755	0.00272059	ns	T Test	0.991880788448399
MMP9	0.968361	0.00507252	0.989731	0.00448268	ns	T Test	0.584513414194408	0.671219	0.0400615	0.846759	0.0722402	ns	T Test	0.584513414194408
MMRN2	0.9915	-0.00100969	0.99749	0.00109139	ns	T Test	0.977544722965553	0.685718	-0.0267991	0.857582	0.0667243	ns	T Test	0.977544722965553
MNAT1	0.150065	-0.101386	0.429337	0.367202	ns	T Test	0.0280987337497613	0.167212	0.0979381	0.390249	0.408659	ns	T Test	0.0280987337497613
MNX1	0.0886725	-0.211835	0.308343	0.510966	ns	T Test	0.654861892351267	0.646303	0.0432336	0.835007	0.07831	ns	T Test	0.654861892351267
MPL	0.68025	0.0276347	0.867583	0.0616891	ns	T Test	0.0609069580300729	0.401174	-0.0543135	0.666524	0.176184	ns	T Test	0.0609069580300729
MPO	0.894895	0.0134943	0.957067	0.0190578	ns	T Test	0.381841352102531	0.237336	-0.0685093	0.489877	0.309913	ns	T Test	0.381841352102531
MR1	0.578734	-0.036307	0.809136	0.0919786	ns	Wilcoxon	0.218218922615052	0.330539	-0.0669523	0.604953	0.218278	ns	Wilcoxon	0.218218922615052
MRC1	0.477422	-0.0743648	0.746251	0.127115	ns	Wilcoxon	0.833373427391053	0.61844	-0.0365697	0.829677	0.0810908	ns	Wilcoxon	0.833373427391053
MRE11	0.420415	-0.0710733	0.706412	0.150942	ns	T Test	0.247539034167124	0.36837	0.0590895	0.636605	0.19613	ns	T Test	0.247539034167124
MRPL19	0.675499	0.0301691	0.865141	0.0629133	ns	Wilcoxon	0.229189634323121	0.610043	-0.0251274	0.827916	0.082014	ns	Wilcoxon	0.229189634323121
MSR1	0.495212	0.080835	0.759734	0.119338	ns	T Test	0.0212266034468676	0.0236057	0.197263	0.0923051	1.03477	ns	T Test	0.0212266034468676
MSRB2	0.130629	-0.118308	0.39622	0.402064	ns	T Test	0.562101648081609	0.717087	0.0227326	0.873619	0.0586778	ns	T Test	0.562101648081609
MST1R	0.781373	-0.0177989	0.912525	0.0397551	ns	T Test	0.618676426094804	0.284527	-0.072911	0.552461	0.257699	ns	T Test	0.618676426094804
MTF1	0.0975559	-0.114174	0.329334	0.482363	ns	T Test	0.706544709850495	0.511169	0.0444739	0.75735	0.120703	ns	T Test	0.706544709850495
MTF2	0.958799	0.00383768	0.986079	0.00608842	ns	T Test	0.693823082590135	0.940127	0.00512368	0.975678	0.0106934	ns	T Test	0.693823082590135
MTOR	0.31366	-0.0758837	0.626475	0.203096	ns	Wilcoxon	0.704756498336792	0.664926	-0.0257036	0.843251	0.0740429	ns	Wilcoxon	0.704756498336792
MUC4	0.174381	-0.10734	0.460665	0.336615	ns	Wilcoxon	0.422341465950013	0.387161	0.0609475	0.651418	0.18614	ns	Wilcoxon	0.422341465950013
MXI1	0.446645	-0.0683955	0.730126	0.136602	ns	T Test	0.763485550424566	0.92689	0.00511822	0.972152	0.0122656	ns	T Test	0.763485550424566
MYB	0.607849	-0.0416208	0.826451	0.0827827	ns	Wilcoxon	0.00651609897613526	0.0144515	-0.165043	0.0603298	1.21947	ns	Wilcoxon	0.00651609897613526
MYC	0.0161214	-0.179195	0.10254	0.989105	ns	Wilcoxon	0.833373427391053	0.519709	-0.0418336	0.764855	0.116421	ns	Wilcoxon	0.833373427391053
MYCN	0.199777	-0.11335	0.497596	0.303123	ns	T Test	0.0437003243211373	0.0348845	0.136581	0.12565	0.900838	ns	T Test	0.0437003243211373
MYCT1	0.149448	-0.100167	0.428722	0.367824	ns	T Test	0.113281651964575	0.424019	-0.0574569	0.687681	0.162613	ns	T Test	0.113281651964575
MYD88	0.916598	0.0085388	0.96821	0.0140303	ns	T Test	0.179729461110413	0.217726	0.0906057	0.467695	0.330038	ns	T Test	0.179729461110413
NAALAD2	0.0196869	-0.16664	0.118122	0.927671	ns	T Test	0.525881710266245	0.422159	-0.0525677	0.686008	0.163671	ns	T Test	0.525881710266245
NANOG	0.878792	-0.0142485	0.951824	0.0214434	ns	T Test	0.622099548578048	0.731029	-0.021593	0.88185	0.0546053	ns	T Test	0.622099548578048
NAT1	0.418691	-0.0697806	0.705886	0.151265	ns	T Test	0.452820608699939	0.532712	-0.0375118	0.773689	0.111434	ns	T Test	0.452820608699939
NCAM1	0.153703	-0.119274	0.433881	0.36263	ns	T Test	0.304465189954783	0.413549	-0.0441244	0.678715	0.168312	ns	T Test	0.304465189954783
NCOR1	0.285159	0.0963234	0.602804	0.219824	ns	T Test	0.109474065208084	0.225436	-0.0742658	0.475921	0.322465	ns	T Test	0.109474065208084
NDC80	0.849955	0.0164228	0.943855	0.0250946	ns	T Test	0.66334666803974	0.680868	0.0299991	0.853291	0.0689027	ns	T Test	0.66334666803974
NDUFA1	0.545153	0.0351628	0.79017	0.102279	ns	T Test	0.245019256790359	0.15545	0.0693669	0.370978	0.430652	ns	T Test	0.245019256790359
NDUFA11	0.692439	0.0380649	0.873545	0.0587147	ns	Wilcoxon	0.316512346267701	0.307411	-0.0485231	0.578886	0.237407	ns	Wilcoxon	0.316512346267701
NDUFA12	0.399705	-0.0551943	0.691191	0.160402	ns	T Test	0.66049178328929	0.381632	0.0447641	0.648019	0.188412	ns	T Test	0.66049178328929
NDUFA13	0.0104154	0.146582	0.0731908	1.13554	ns	T Test	0.0558237993135856	0.0712403	0.0817499	0.206715	0.684628	ns	T Test	0.0558237993135856
NDUFA2	0.689383	0.028604	0.873545	0.0587147	ns	T Test	0.433225090882198	0.251246	-0.0579421	0.508921	0.29335	ns	T Test	0.433225090882198
NDUFA3	0.906987	-0.00785152	0.964406	0.0157401	ns	T Test	0.072496926015867	0.14902	-0.0774193	0.360274	0.443367	ns	T Test	0.072496926015867
NDUFA4L2	0.434549	0.0637558	0.71795	0.143906	ns	T Test	0.669145957989201	0.516381	-0.0399014	0.760784	0.118739	ns	T Test	0.669145957989201
NDUFA6	0.27872	-0.0689968	0.59515	0.225373	ns	T Test	0.79607385302541	0.876267	-0.00809103	0.948931	0.0227654	ns	T Test	0.79607385302541
NDUFA7	0.329026	0.0803566	0.644284	0.190923	ns	T Test	0.509334922564606	0.657506	0.0231343	0.838574	0.0764584	ns	T Test	0.509334922564606
NDUFB1	0.965654	0.00272199	0.989074	0.004771	ns	T Test	0.798108359555082	0.970233	-0.0014525	0.987558	0.00543719	ns	T Test	0.798108359555082
NDUFB10	0.943639	-0.00571976	0.980009	0.00877002	ns	Wilcoxon	0.47316575050354	0.0877345	0.0858408	0.239478	0.620735	ns	Wilcoxon	0.47316575050354
NDUFB11	0.0268514	0.124908	0.144181	0.841093	ns	Wilcoxon	0.330505132675171	0.575868	-0.0297922	0.80541	0.093983	ns	Wilcoxon	0.330505132675171
NDUFB7	0.602867	0.050807	0.822939	0.0846322	ns	T Test	0.6373477700601	0.987099	0.000681346	0.995141	0.00211558	ns	T Test	0.6373477700601
NDUFS7	0.41413	-0.0412243	0.702221	0.153526	ns	Wilcoxon	0.43893051147461	0.3079	0.0623038	0.579072	0.237268	ns	Wilcoxon	0.43893051147461
NDUFS8	0.0871162	0.130614	0.305939	0.514365	ns	T Test	0.907183203713895	0.879112	-0.00809052	0.949594	0.0224618	ns	T Test	0.907183203713895
NECTIN1	0.804395	-0.0185865	0.921262	0.0356169	ns	Wilcoxon	0.746925950050354	0.681712	0.0295265	0.853291	0.0689027	ns	Wilcoxon	0.746925950050354
NECTIN2	0.642008	-0.0417684	0.841239	0.0750806	ns	Wilcoxon	0.527059078216553	0.833489	0.0131071	0.93225	0.0304677	ns	Wilcoxon	0.527059078216553
NEFL	0.408553	-0.0648208	0.695149	0.157922	ns	Wilcoxon	0.128027081489563	0.174566	-0.0947389	0.400474	0.397426	ns	Wilcoxon	0.128027081489563
NEIL1	0.607469	-0.0455834	0.826451	0.0827827	ns	T Test	0.616439036181991	0.573687	0.0422569	0.804891	0.0942628	ns	T Test	0.616439036181991
NF1	0.868197	-0.0112023	0.951678	0.0215101	ns	T Test	0.820512466307646	0.57491	-0.0306911	0.805308	0.0940379	ns	T Test	0.820512466307646
NF2	0.663046	0.0276713	0.855208	0.0679282	ns	T Test	0.622336389567744	0.431618	0.0566535	0.694818	0.158129	ns	T Test	0.622336389567744
NFAM1	0.707281	-0.0289986	0.876454	0.0572706	ns	T Test	0.451625029788102	0.647601	-0.0261719	0.835007	0.07831	ns	T Test	0.451625029788102
NFATC2	0.349884	-0.0806667	0.657659	0.181999	ns	Wilcoxon	0.9218088388443	0.806973	0.0151284	0.919242	0.03657	ns	Wilcoxon	0.9218088388443
NFATC3	0.00810352	-0.209186	0.0606536	1.21714	ns	T Test	0.248592675304065	0.251768	-0.0586223	0.509031	0.293256	ns	T Test	0.248592675304065
NFATC4	0.448644	-0.0542185	0.730126	0.136602	ns	T Test	0.540913304523035	0.943437	0.00470157	0.97706	0.0100787	ns	T Test	0.540913304523035
NFE2L2	0.479587	-0.0455211	0.746583	0.126922	ns	Wilcoxon	0.0604270696640016	0.0806922	-0.105048	0.22606	0.645776	ns	Wilcoxon	0.0604270696640016
NFIL3	0.394806	-0.0771019	0.688822	0.161893	ns	T Test	0.787546361013476	0.60802	-0.035297	0.826847	0.0825747	ns	T Test	0.787546361013476
NFKB1	0.840492	-0.0176132	0.936549	0.0284696	ns	T Test	0.852678160851276	0.762583	0.0166549	0.900517	0.0455082	ns	T Test	0.852678160851276
NFKB2	0.736897	0.0236951	0.891495	0.0498811	ns	T Test	0.375096594121118	0.40425	0.0463725	0.670133	0.173839	ns	T Test	0.375096594121118
NFKBIA	0.859647	0.0126089	0.948621	0.0229075	ns	T Test	0.0770688231635206	0.046292	0.0988573	0.154168	0.812006	ns	T Test	0.0770688231635206
NFKBIE	0.501393	-0.054876	0.759779	0.119313	ns	T Test	0.0301418385502582	0.0142036	0.153279	0.0596102	1.22468	ns	T Test	0.0301418385502582
NFKBIZ	0.164005	0.100608	0.451775	0.345078	ns	T Test	0.277778506423289	0.151612	0.0933959	0.365349	0.437293	ns	T Test	0.277778506423289
NGF	0.0667725	0.15727	0.2611	0.583193	ns	T Test	0.0176482777389496	0.0696768	0.110959	0.20327	0.691928	ns	T Test	0.0176482777389496
NGFR	0.45484	-0.0560539	0.732688	0.135081	ns	T Test	0.495475122460128	0.717537	0.0235892	0.873619	0.0586778	ns	T Test	0.495475122460128
NID2	0.599002	-0.0503264	0.822247	0.0849977	ns	Wilcoxon	0.789837837219239	0.969133	0.00269404	0.987558	0.00543719	ns	Wilcoxon	0.789837837219239
NKD1	0.0302763	-0.222299	0.160248	0.795207	ns	T Test	0.81536431473412	0.681171	-0.030556	0.853291	0.0689027	ns	T Test	0.81536431473412
NKX2.1	0.219358	-0.113332	0.52891	0.276618	ns	Wilcoxon	0.151500940322876	0.0666033	-0.128505	0.197018	0.705494	ns	Wilcoxon	0.151500940322876
NLRP3	0.465523	0.0625574	0.739128	0.13128	ns	T Test	0.0319394685256902	0.0499246	-0.108715	0.162612	0.788848	ns	T Test	0.0319394685256902
NOD1	0.865032	0.0153172	0.950317	0.0221315	ns	T Test	0.700520652205026	0.778771	-0.0167808	0.905918	0.0429113	ns	T Test	0.700520652205026
NOD2	0.0399106	-0.133286	0.186585	0.729123	ns	T Test	0.0381241113828256	0.05652	-0.114987	0.17487	0.757285	ns	T Test	0.0381241113828256
NOG	0.0585855	-0.170833	0.239184	0.621268	ns	T Test	0.530736666740457	0.17648	-0.08692	0.404205	0.393398	ns	T Test	0.530736666740457
NOS1	0.0427616	-0.166901	0.192622	0.715294	ns	T Test	0.228365501606708	0.371836	-0.0539331	0.638479	0.194853	ns	T Test	0.228365501606708
NOS2	0.0990014	-0.139959	0.333455	0.476963	ns	T Test	0.508791568553572	0.717435	0.024421	0.873619	0.0586778	ns	T Test	0.508791568553572
NOS3	0.405705	0.0706222	0.693094	0.159208	ns	T Test	0.820403418190253	0.538871	0.0423937	0.776799	0.109691	ns	T Test	0.820403418190253
NOTCH1	0.792653	-0.0209026	0.9181	0.0371102	ns	T Test	0.583129763709933	0.185767	-0.0695657	0.417132	0.379727	ns	T Test	0.583129763709933
NOTCH2	0.866856	-0.0112875	0.950911	0.0218601	ns	T Test	0.191080001174272	0.0872333	0.106573	0.238965	0.621667	ns	T Test	0.191080001174272
NOTCH3	0.0180574	-0.227363	0.111757	0.951725	ns	T Test	0.153147265028976	0.0814055	-0.131933	0.227199	0.643593	ns	T Test	0.153147265028976
NOX1	0.888307	-0.0141366	0.955349	0.0198377	ns	T Test	0.212390305608486	0.632141	-0.0312924	0.832001	0.0798764	ns	T Test	0.212390305608486
NPM1	0.306842	0.169502	0.622566	0.205815	ns	Wilcoxon	0.390246629714966	0.925721	-0.011585	0.972152	0.0122656	ns	Wilcoxon	0.390246629714966
NPM2	0.435269	-0.0610699	0.718339	0.14367	ns	T Test	0.085108611375506	0.158216	-0.0865263	0.375161	0.425783	ns	T Test	0.085108611375506
NR3C1	0.290267	-0.0833038	0.608453	0.215773	ns	Wilcoxon	0.87740707397461	0.36608	-0.0456803	0.634539	0.197542	ns	Wilcoxon	0.87740707397461
NR4A1	0.12782	-0.195082	0.392193	0.4065	ns	T Test	0.466293784253066	0.775402	0.0224642	0.90484	0.0434284	ns	T Test	0.466293784253066
NR4A3	0.286581	0.0876652	0.603285	0.219477	ns	T Test	0.348197140118611	0.432019	0.0546333	0.694818	0.158129	ns	T Test	0.348197140118611
NRAS	0.123554	0.119153	0.386696	0.412631	ns	T Test	0.0286452613968861	0.0304122	0.124603	0.113529	0.944895	ns	T Test	0.0286452613968861
NRDE2	0.406405	-0.0670442	0.693094	0.159208	ns	T Test	0.25610982202612	0.409651	-0.0468606	0.674857	0.170788	ns	T Test	0.25610982202612
NRP1	0.545517	-0.0604579	0.79017	0.102279	ns	T Test	0.206169573658123	0.164471	-0.0939099	0.385674	0.41378	ns	T Test	0.206169573658123
NSD2	0.122589	0.117109	0.386696	0.412631	ns	T Test	0.394071543929803	0.0737649	0.104212	0.21186	0.673952	ns	T Test	0.394071543929803
NSD3	0.628639	-0.0307028	0.837809	0.076855	ns	T Test	0.00783753872792818	0.0299581	-0.126283	0.1124	0.949234	ns	T Test	0.00783753872792818
NT5E	0.367413	-0.080552	0.672037	0.172607	ns	T Test	0.0601744946064749	0.0993437	-0.114105	0.264322	0.577867	ns	T Test	0.0601744946064749
NTHL1	0.869999	-0.0140897	0.951824	0.0214434	ns	T Test	0.291904169044204	0.206877	-0.100945	0.452868	0.344028	ns	T Test	0.291904169044204
NTRK2	0.255981	-0.0862276	0.568567	0.245218	ns	T Test	0.31946518968668	0.42539	-0.0496115	0.688037	0.162389	ns	T Test	0.31946518968668
NUF2	0.569348	0.045255	0.80436	0.0945497	ns	T Test	0.762598456605058	0.732184	0.0185347	0.88185	0.0546053	ns	T Test	0.762598456605058
NUMBL	0.181518	-0.105884	0.469665	0.328212	ns	T Test	0.133337771432835	0.231087	0.0811825	0.482639	0.316377	ns	T Test	0.133337771432835
NUP107	0.0970121	0.127189	0.328246	0.4838	ns	T Test	0.298068192607733	0.259947	0.0725619	0.518494	0.285256	ns	T Test	0.298068192607733
OAS2	0.757014	0.0230637	0.899209	0.0461395	ns	T Test	0.645171045903108	0.824552	0.0120634	0.928561	0.0321897	ns	T Test	0.645171045903108
OAS3	0.392594	0.0655429	0.688822	0.161893	ns	Wilcoxon	0.0211271047592163	0.0139553	0.163368	0.0589222	1.22972	ns	Wilcoxon	0.0211271047592163
OASL	0.971189	0.00317866	0.990008	0.00436148	ns	T Test	0.940918270091229	0.550981	0.040221	0.787419	0.103794	ns	T Test	0.940918270091229
OAT	0.261713	-0.0980459	0.574606	0.24063	ns	T Test	0.747842321983343	0.934966	-0.00419521	0.97445	0.0112404	ns	T Test	0.747842321983343
OLFML2B	0.307537	-0.090856	0.622566	0.205815	ns	Wilcoxon	0.14335036277771	0.159104	-0.0924159	0.375466	0.425429	ns	Wilcoxon	0.14335036277771
ORC6	0.324099	0.0802667	0.639567	0.194114	ns	T Test	0.270252735620547	0.180426	0.0873007	0.408856	0.38843	ns	T Test	0.270252735620547
OSM	0.819276	-0.0217756	0.928262	0.0323293	ns	T Test	0.164011013041873	0.137585	-0.0854467	0.339835	0.468732	ns	T Test	0.164011013041873
OTC	0.746633	-0.0271195	0.894175	0.0485776	ns	T Test	0.370176732989274	0.643944	-0.0292985	0.835007	0.07831	ns	T Test	0.370176732989274
OTOA	0.265425	-0.110115	0.576775	0.238994	ns	T Test	0.0666648911058381	0.182075	-0.074804	0.411333	0.385806	ns	T Test	0.0666648911058381
P2RY13	0.110981	-0.133449	0.362276	0.44096	ns	T Test	0.883273031761928	0.644272	-0.0275912	0.835007	0.07831	ns	T Test	0.883273031761928
P4HA1	0.127531	0.122328	0.392117	0.406584	ns	T Test	0.283260393794478	0.675319	0.0273982	0.848874	0.0711569	ns	T Test	0.283260393794478
P4HA2	0.269324	0.11963	0.580259	0.236378	ns	T Test	0.123947395609263	0.336696	0.083724	0.606531	0.217147	ns	T Test	0.123947395609263
PAK3	0.935171	0.00545917	0.976002	0.0105491	ns	T Test	0.499203145385427	0.615024	-0.0319008	0.829677	0.0810908	ns	T Test	0.499203145385427
PAK5	0.567577	-0.0392883	0.803721	0.0948949	ns	Wilcoxon	0.289667129516602	0.284059	0.0739454	0.552461	0.257699	ns	Wilcoxon	0.289667129516602
PALMD	0.311313	-0.0846013	0.626475	0.203096	ns	T Test	0.311101559775313	0.893857	0.00952807	0.952334	0.0212109	ns	T Test	0.311101559775313
PARP12	0.698029	-0.0241553	0.874958	0.0580127	ns	T Test	0.510727132684155	0.308502	-0.0530107	0.579467	0.236971	ns	T Test	0.510727132684155
[truncated: 357 more rows]

## Sheet: Table S9
Table S9: Linear mixed model and pairwise analysis for proteomic datasets T-C,57- and T-H,57- cell types comparing differential expressed proteins in tumor-sparse and -rich areas. LMM was performed considering PATID as the random effect, data was aggregated based on patient ID for T test/Wilcoxon test based on the results of Shapiro-Wilk test of Normality. Analysis was perfomed pairwise for subgr…
[truncated: 66 more rows]

[truncated: 2 more sheets: Table S10, Table S11]
